# Supplementary material for: 3D genome architecture coordinates trans and cis regulation of differentially expressed ear and tassel genes in maize
Source: Genome Biol. 2020 Jun 16;21:143. doi: 10.1186/s13059-020-02063-7 (PMC7296987; doi:10.1186/s13059-020-02063-7)
Supplement: Supplementary file 2 — Additional file 2: Table S1. Summary of data generated in this study. Table S2. Open chromatin regions in ear. Table S3. Open chromatin regions in tassel. Table S4. Differentially expressed gene with their changed epigenetic feature and bound TF in ear and tassel. Table S5. Differential OCRs. Table S6. Differential H3K4me3. Table S7. Differential H3K27me3. Table S8. Genes co-bound by TFs in ear. Table S9. Chromatin loops in ear. Table S10. Chromatin loops in tassel. Table S11. dOCR-gene loops in ear. Table S12. dOCR-gene loops in tassel. Table S13. Ear-active dOCR-gene loops. Table S14. Tassel-active dOCR-gene loops. Table S15. The number of genes looped by dOCRs. Table S16. The number of tissue-enriched genes looped by tissue-active dOCRs. Table S17. Significant ear and tassel trait-associated SNPs used for analysis. [file 13059_2020_2063_MOESM2_ESM.xlsx]

## Sheet: Table S1
Table S1. Summary of data generated in this study
# FRiP: fraction of reads in peaks; NSC: normalized strand cross-correlation coefficient; RSC: relative strand cross-correlation coefficient.
Factor	Tissue	Replicate	Total reads	Mapped reads	Unique reads	Peak number	FRiP	NSC	RSC
ATAC-seq	Ear	Rep1	70557564	63305425	18374428	40352	34.9	1.06	0.18
		Rep2	78761134	70390607	19229058	43415	36.5	1.05	0.14
	Tassel	Rep1	61963882	56052033	16799082	39134	34.9	1.37	0.96
		Rep2	65786614	59484391	17723914	40594	37.8	1.45	0.92
H3K4me3	Ear	Rep1	44606378	39391089	22763586	32695	72.9	3.22	1.08
		Rep2	47753082	42485040	22391174	30471	54	2.44	1.07
	Tassel	Rep1	50692966	44690145	25538146	32251	77.2	3.42	1.1
		Rep2	44154680	38512619	23301270	32064	78.7	3.57	1.09
H3K9ac	Ear	Rep1	38593224	35537904	26813126	35177	19.8	1.1	1.62
		Rep2	60917732	55092185	40055960	33610	21.8	1.09	1.37
	Tassel	Rep1	70404836	62730467	45294456	50937	39.3	1.21	1.19
		Rep2	101495934	92964449	63249910	43762	23.6	1.13	1.19
H3K27me3	Ear	Rep1	29949052	25559665	18915994	17035	58.5	1.17	1.15
		Rep2	30874296	27045115	20024968	16571	59.4	1.16	1.19
	Tassel	Rep1	24743116	22220249	16765556	18518	57.9	1.16	1.25
		Rep2	24581876	22246054	16682248	18496	55.5	1.14	1.39
Factor	Tissue	Total reads	Unique reads	C coverage	CT conversion ratio	mCpG ratio	mCHG ratio	mCHH ratio
BS-seq	Ear	428171644	215216996	17.34	0.988	0.866	0.745	0.025
	Tassel	369822076	170375900	14.36	0.995	0.832	0.701	0.018
Factor	Tissue	Replicates	Total reads	Mapped reads	Unique reads
RNA-seq	Ear	Rep1	46897790	44005413	33902497
		Rep2	43453118	40759921	30047140
		Rep3	48944460	45990066	36915976
	Tassel	Rep1	51959830	48754444	36960074
		Rep2	43283832	40307719	31043280
		Rep3	42750534	40101056	30940710
Factor	Tissue	Replicate	Total reads PETs	Linker-trimmed PETs	Uniquely mapped PETs	Self-ligation and dangling PETs	Re-ligation PETs	Valid PETs	Intra-ligation PETs	Inter-ligation PETs	Intra/Inter	All valid PETs	All intra-ligation PETs
Hi-C	Ear	Rep1	850146089	804935391	250102547	37617904	2113532	210371111	185549887	24821224	7.48	747860175	654852061
		Rep2	2327169587	2208803641	582704260	40612853	4602343	537489064	469302174	68186890	6.88
	Tassel	Rep1	923657513	870283007	243023878	23838705	1844770	217340403	175150212	42190191	4.15	492613648	380049675
		Rep2	1280263530	1212215364	297189624	20721459	1194920	275273245	204899463	70373782	2.91

## Sheet: Table S2
Table S2. Open chromatin regions in ear
Chromosome	Start position	End position	Fold-change at OCR summit	-log10qvalue at OCR summit	OCR summit	OCR type
1	16989	17449	8.75758	14.1829	Chr1.St_17163	dOCR
1	22287	22487	3.9267	4.34571	Chr1.St_22350	dOCR
1	24136	24456	3.76884	4.06671	Chr1.St_24311	dOCR
1	25186	25576	5.33981	9.0931	Chr1.St_25368	dOCR
1	55647	55990	6.31868	11.3478	Chr1.St_55832	LoOCR
1	132781	133081	8.93855	20.5615	Chr1.St_132937	dOCR
1	155082	155387	6.25	9.25827	Chr1.St_155237	dOCR
1	172183	172594	8.62069	18.9118	Chr1.St_172327	dOCR
1	180533	180734	3.50303	2.22444	Chr1.St_180606	dOCR
1	198905	199319	11.0465	28.0174	Chr1.St_199099	LoOCR
1	209497	210340	9.88372	43.0633	Chr1.St_209661	LoOCR
1	215854	216186	11.7021	26.1711	Chr1.St_216014	LoOCR
1	262537	262825	8.52941	18.229	Chr1.St_262655	dOCR
1	267860	268205	9.13462	24.1783	Chr1.St_268038	dOCR
1	280987	281187	3.80117	3.65934	Chr1.St_281092	dOCR
1	323935	324206	4.05405	3.8286	Chr1.St_324041	dOCR
1	337462	338312	6.52174	14.6643	Chr1.St_338123	LoOCR
1	368231	368503	6.13031	7.6221	Chr1.St_368385	dOCR
1	415422	415644	4.1958	4.0463	Chr1.St_415567	dOCR
1	456938	457241	5.69243	6.6257	Chr1.St_457092	dOCR
1	463997	464700	7.95148	32.0915	Chr1.St_464305	dOCR
1	466235	466698	9.38272	45.9821	Chr1.St_466511	dOCR
1	503852	504052	3.30578	1.96222	Chr1.St_503860	dOCR
1	559963	560966	4.96183	9.66138	Chr1.St_560337	LoOCR
1	573311	573742	15.2913	53.551	Chr1.St_573531	dOCR
1	687191	687564	2.84872	4.67844	Chr1.St_687248	LoOCR
1	687840	689384	6.36882	29.986	Chr1.St_688604	LoOCR
1	689744	690193	2.81426	4.73059	Chr1.St_689813	LoOCR
1	716698	717086	7.56757	15.9141	Chr1.St_716888	LoOCR
1	1012121	1012596	5.13393	9.02429	Chr1.St_1012301	LoOCR
1	1023137	1023354	3.50877	3.81797	Chr1.St_1023298	LoOCR
1	1027369	1027727	6.81818	21.968	Chr1.St_1027543	LoOCR
1	1037098	1037539	5.58739	15.923	Chr1.St_1037400	LoOCR
1	1066273	1066533	5.37975	7.43825	Chr1.St_1066386	dOCR
1	1073054	1073426	7.33696	15.0061	Chr1.St_1073234	LoOCR
1	1219096	1219296	4.33071	4.00897	Chr1.St_1219186	dOCR
1	1231285	1231498	4.36364	7.66424	Chr1.St_1231363	LoOCR
1	1236071	1236471	6.94006	21.8633	Chr1.St_1236301	LoOCR
1	1272212	1272412	5.25455	5.66189	Chr1.St_1272328	dOCR
1	1491622	1492087	4.54545	5.69241	Chr1.St_1491772	LoOCR
1	1492278	1492567	4.41989	5.47479	Chr1.St_1492455	LoOCR
1	1514162	1514380	3.41615	2.63042	Chr1.St_1514189	LoOCR
1	1514713	1515022	4.16667	4.24904	Chr1.St_1514860	LoOCR
1	1532949	1533725	6.57051	19.5113	Chr1.St_1533377	LoOCR
1	1611381	1611838	4.33526	5.05151	Chr1.St_1611562	LoOCR
1	1626357	1626724	3.94091	3.00969	Chr1.St_1626412	dOCR
1	1637504	1637882	8.31971	13.0287	Chr1.St_1637686	dOCR
1	1715551	1716025	7.51366	28.7223	Chr1.St_1715742	LoOCR
1	1716829	1717753	5.6701	18.0797	Chr1.St_1717576	LoOCR
1	1737031	1737446	8.53659	17.7353	Chr1.St_1737258	dOCR
1	1810958	1811484	6.58915	16.5307	Chr1.St_1811314	dOCR
1	1817597	1817897	4.10959	5.45175	Chr1.St_1817721	LoOCR
1	1841173	1841523	2.29277	2.48788	Chr1.St_1841256	dOCR
1	1841692	1841974	2.67857	4.27128	Chr1.St_1841861	LoOCR
1	1843505	1843906	6.1828	30.0246	Chr1.St_1843649	LoOCR
1	1844989	1845256	4.30712	13.9393	Chr1.St_1845098	LoOCR
1	1845820	1846142	4.36047	13.8517	Chr1.St_1845980	LoOCR
1	1852019	1852238	3.71901	2.69685	Chr1.St_1852156	dOCR
1	1858168	1858413	4.54545	4.84952	Chr1.St_1858278	dOCR
1	1921740	1922217	6.06061	11.2522	Chr1.St_1921908	LoOCR
1	1937926	1938798	5.54711	28.6219	Chr1.St_1938287	LoOCR
1	1940170	1940742	4.00534	16.5073	Chr1.St_1940504	dOCR
1	1942577	1943023	4.53297	21.0113	Chr1.St_1942839	LoOCR
1	1944046	1944355	5.55556	21.1081	Chr1.St_1944212	LoOCR
1	2026553	2026796	3.72881	5.66219	Chr1.St_2026698	dOCR
1	2033974	2034354	5.79151	13.0175	Chr1.St_2034174	LoOCR
1	2034528	2034783	5.70866	12.4428	Chr1.St_2034623	LoOCR
1	2097684	2097884	4.62185	4.4455	Chr1.St_2097803	dOCR
1	2104137	2104966	10.3286	56.324	Chr1.St_2104511	LoOCR
1	2113187	2113653	6.55738	15.5969	Chr1.St_2113458	LoOCR
1	2156046	2156489	9.62145	38.2516	Chr1.St_2156319	LoOCR
1	2170812	2171244	11.1814	37.5332	Chr1.St_2171018	LoOCR
1	2233503	2233714	4.64286	5.00291	Chr1.St_2233636	dOCR
1	2241221	2241642	12.7717	37.1149	Chr1.St_2241461	LoOCR
1	2284482	2284808	4.0856	6.20535	Chr1.St_2284656	dOCR
1	2289218	2289655	8.97959	27.0904	Chr1.St_2289374	LoOCR
1	2298011	2298233	5.46448	8.62582	Chr1.St_2298085	LoOCR
1	2462733	2462933	4.37879	3.84928	Chr1.St_2462828	dOCR
1	2471233	2471477	5.49133	8.32191	Chr1.St_2471311	dOCR
1	2523231	2523795	11	31.5759	Chr1.St_2523410	LoOCR
1	2531117	2531415	3.9548	4.14913	Chr1.St_2531295	dOCR
1	2531646	2531922	4.91329	6.63486	Chr1.St_2531758	dOCR
1	2628534	2628876	4.36508	7.08713	Chr1.St_2628685	dOCR
1	2629498	2629894	2.85171	2.37675	Chr1.St_2629857	LoOCR
1	2635575	2636379	13.0631	84.6391	Chr1.St_2635915	LoOCR
1	2745586	2745970	5.05618	7.20763	Chr1.St_2745780	LoOCR
1	2746279	2746671	6.07735	10.5012	Chr1.St_2746552	LoOCR
1	2773910	2774302	13.3484	46.4373	Chr1.St_2774104	LoOCR
1	2779892	2780214	4.27046	7.44959	Chr1.St_2780038	LoOCR
1	2781227	2781598	2.97203	2.95173	Chr1.St_2781554	LoOCR
1	2796253	2796828	5.55556	6.41628	Chr1.St_2796671	dOCR
1	2809557	2809973	7.08955	28.2768	Chr1.St_2809815	LoOCR
1	2813627	2813888	4.0458	14.8037	Chr1.St_2813765	LoOCR
1	2816074	2816300	3.27957	12.7159	Chr1.St_2816201	LoOCR
1	2818503	2819452	8.76043	81.7437	Chr1.St_2819002	LoOCR
1	2826250	2826966	3.4642	6.81843	Chr1.St_2826906	LoOCR
1	2829694	2830060	5.76923	18.7837	Chr1.St_2829884	LoOCR
1	2869490	2869878	6.64557	11.1225	Chr1.St_2869661	LoOCR
1	2883134	2883676	10.3293	45.0119	Chr1.St_2883459	LoOCR
1	2894463	2894866	9.35374	34.1082	Chr1.St_2894624	LoOCR
1	2933905	2934319	10.8108	24.0102	Chr1.St_2934131	LoOCR
1	2936040	2936240	3.33333	2.31984	Chr1.St_2936121	dOCR
1	2959200	2959995	9.65347	25.8228	Chr1.St_2959564	LoOCR
1	2974066	2974523	6.91358	27.221	Chr1.St_2974262	LoOCR
1	2988195	2988604	3.73563	3.55172	Chr1.St_2988520	LoOCR
1	2996991	2997248	5.90909	16.8444	Chr1.St_2997109	LoOCR
1	2998318	2999163	4.03727	7.43598	Chr1.St_2999014	LoOCR
1	3031647	3032189	12.8114	53.9475	Chr1.St_3031886	LoOCR
1	3037030	3037346	6.15385	11.434	Chr1.St_3037173	dOCR
1	3050788	3051579	11.6393	50.0744	Chr1.St_3051186	LoOCR
1	3094856	3095890	6.2201	12.3684	Chr1.St_3095224	LoOCR
1	3104093	3104293	5.20833	8.15045	Chr1.St_3104187	LoOCR
1	3123226	3124597	9.04366	50.8022	Chr1.St_3124320	LoOCR
1	3137272	3137500	2.87474	4.59218	Chr1.St_3137402	dOCR
1	3138017	3138561	10.2911	62.7236	Chr1.St_3138271	dOCR
1	3164642	3164931	6.01266	9.23536	Chr1.St_3164769	dOCR
1	3177162	3177946	9.20398	44.2415	Chr1.St_3177764	LoOCR
1	3224171	3224713	9.65347	25.8228	Chr1.St_3224332	LoOCR
1	3230409	3231222	8.88078	42.5588	Chr1.St_3230802	LoOCR
1	3269622	3270102	6.86047	28.3916	Chr1.St_3269856	LoOCR
1	3270746	3271068	6.30734	24.6696	Chr1.St_3270893	LoOCR
1	3271907	3272389	9.91189	55.9261	Chr1.St_3272065	LoOCR
1	3288172	3288873	6.09982	28.4272	Chr1.St_3288354	LoOCR
1	3371223	3371762	10.6232	49.526	Chr1.St_3371412	LoOCR
1	3378286	3378794	5.2901	23.3399	Chr1.St_3378642	LoOCR
1	3378931	3379557	5.29915	23.3803	Chr1.St_3379084	LoOCR
1	3380458	3380712	2.50865	3.55343	Chr1.St_3380542	LoOCR
1	3441381	3441806	7.70308	29.3162	Chr1.St_3441621	LoOCR
1	3452205	3452606	9.71014	41.951	Chr1.St_3452398	LoOCR
1	3452959	3453299	4.34132	9.06938	Chr1.St_3453130	LoOCR
1	3475488	3475761	4.57143	5.73805	Chr1.St_3475653	dOCR
1	3482685	3483129	4.01174	11.4017	Chr1.St_3482996	LoOCR
1	3487223	3488513	5.57164	30.2592	Chr1.St_3488177	LoOCR
1	3492822	3493131	4.01679	18.4651	Chr1.St_3492942	dOCR
1	3494587	3495263	4.14673	14.9867	Chr1.St_3494780	LoOCR
1	3497404	3497815	2.60067	4.14763	Chr1.St_3497637	LoOCR
1	3531681	3533065	6.88073	35.6955	Chr1.St_3532300	dOCR
1	3533348	3533601	3.25885	7.20935	Chr1.St_3533405	dOCR
1	3543636	3544173	3.16456	4.89431	Chr1.St_3543764	LoOCR
1	3544358	3544684	6.3591	23.1581	Chr1.St_3544536	LoOCR
1	3556407	3557125	8.20106	34.4285	Chr1.St_3556631	dOCR
1	3557502	3557911	6.1828	20.4949	Chr1.St_3557668	dOCR
1	3572338	3572541	3.24324	4.90693	Chr1.St_3572465	LoOCR
1	3573145	3574086	4.26667	9.73159	Chr1.St_3573331	LoOCR
1	3574352	3574877	3.60963	6.55543	Chr1.St_3574718	LoOCR
1	3644414	3644614	3.38983	2.78298	Chr1.St_3644431	dOCR
1	3660935	3661524	10.5932	49.4312	Chr1.St_3661234	LoOCR
1	3739715	3740144	4.93097	17.6413	Chr1.St_3739906	LoOCR
1	3741341	3741939	5.52486	23.6234	Chr1.St_3741721	LoOCR
1	3743727	3744128	3.92157	10.8019	Chr1.St_3743900	LoOCR
1	3771309	3772155	8.06045	34.9801	Chr1.St_3771820	LoOCR
1	3798039	3798891	8.90805	53.4997	Chr1.St_3798392	LoOCR
1	3799111	3799444	3.66541	9.60031	Chr1.St_3799282	LoOCR
1	3806986	3807527	6.30631	25.0871	Chr1.St_3807252	LoOCR
1	3811285	3811839	5.86124	20.6592	Chr1.St_3811452	LoOCR
1	3846403	3846842	2.88889	6.52902	Chr1.St_3846783	LoOCR
1	3847377	3847814	3.62963	11.8578	Chr1.St_3847642	LoOCR
1	3912556	3913048	10.7843	37.81	Chr1.St_3912845	LoOCR
1	3913204	3913553	2.98507	2.80456	Chr1.St_3913523	LoOCR
1	3959003	3959355	4.03646	8.78092	Chr1.St_3959180	LoOCR
1	3960044	3960439	5.49872	17.1547	Chr1.St_3960236	LoOCR
1	3968223	3968912	5.01089	32.3524	Chr1.St_3968630	LoOCR
1	3970932	3971469	5.63231	41.648	Chr1.St_3971268	LoOCR
1	3972180	3972451	3.56383	15.7661	Chr1.St_3972303	dOCR
1	3983948	3984492	9.69697	21.9946	Chr1.St_3984182	LoOCR
1	4040026	4040679	4.71014	5.10832	Chr1.St_4040491	LoOCR
1	4109736	4110383	10.1639	40.3771	Chr1.St_4110020	LoOCR
1	4120548	4120938	7.78816	27.1061	Chr1.St_4120747	LoOCR
1	4125277	4125495	2.68199	3.97929	Chr1.St_4125359	LoOCR
1	4126139	4126860	7.96943	39.2028	Chr1.St_4126590	LoOCR
1	4132321	4133065	4.08063	23.2482	Chr1.St_4132883	dOCR
1	4135677	4136015	2.53934	9.46254	Chr1.St_4135788	LoOCR
1	4136435	4136757	1.96203	4.23702	Chr1.St_4136586	LoOCR
1	4137821	4138317	3.40827	20.7518	Chr1.St_4138095	LoOCR
1	4140313	4141316	3.58015	20.8119	Chr1.St_4140756	LoOCR
1	4149953	4150372	8.23529	17.1794	Chr1.St_4150127	LoOCR
1	4207208	4207423	3.81679	3.02653	Chr1.St_4207283	dOCR
1	4220260	4221098	14.0816	55.1053	Chr1.St_4220860	LoOCR
1	4261083	4261578	3.59281	3.10254	Chr1.St_4261231	LoOCR
1	4317761	4318070	7.9602	18.62	Chr1.St_4317928	LoOCR
1	4339597	4340235	12.987	59.8443	Chr1.St_4340032	LoOCR
1	4345207	4345806	7.30769	29.0096	Chr1.St_4345449	LoOCR
1	4346582	4347100	5.05319	13.9729	Chr1.St_4346908	LoOCR
1	4402214	4402422	4.02685	3.78641	Chr1.St_4402297	LoOCR
1	4417580	4418000	7.34127	19.6651	Chr1.St_4417773	LoOCR
1	4425551	4426222	10.0719	36.5977	Chr1.St_4425915	LoOCR
1	4460953	4461211	3.06515	1.50536	Chr1.St_4461039	dOCR
1	4495047	4495410	3.43866	8.2943	Chr1.St_4495253	LoOCR
1	4499366	4500734	8.85965	57.6057	Chr1.St_4500138	LoOCR
1	4532609	4533110	4.89022	17.1479	Chr1.St_4532755	LoOCR
1	4535392	4535658	3.54785	10.0857	Chr1.St_4535521	LoOCR
1	4536348	4536910	3.37942	9.59719	Chr1.St_4536678	LoOCR
1	4538162	4538380	2.71028	4.2247	Chr1.St_4538283	LoOCR
1	4560378	4560892	4.26829	4.67252	Chr1.St_4560455	dOCR
1	4588934	4589598	3.38462	4.847	Chr1.St_4589023	LoOCR
1	4589923	4590326	7.77439	27.5606	Chr1.St_4590150	LoOCR
1	4596171	4596371	3.76106	4.52718	Chr1.St_4596234	dOCR
1	4660452	4660978	4.36893	5.94651	Chr1.St_4660620	LoOCR
1	4668689	4669259	4.31034	5.0087	Chr1.St_4669142	dOCR
1	4670885	4671121	4.62428	5.8296	Chr1.St_4670952	dOCR
1	4710470	4711037	11.7438	47.1595	Chr1.St_4710695	dOCR
1	4718128	4718852	5.45213	31.4849	Chr1.St_4718528	dOCR
1	4736503	4737575	10.0877	84.7838	Chr1.St_4736925	LoOCR
1	4832451	4833491	11.7021	61.1452	Chr1.St_4832779	LoOCR
1	4844076	4844822	9.15493	39.0933	Chr1.St_4844367	LoOCR
1	4878849	4879049	3.06515	1.50536	Chr1.St_4878952	dOCR
1	4884169	4885953	5.29661	19.0302	Chr1.St_4884507	dOCR
1	4894852	4895658	4.10095	14.7806	Chr1.St_4895027	LoOCR
1	4896804	4897344	4.23423	13.9386	Chr1.St_4897220	dOCR
1	4898037	4898302	2.81818	4.9074	Chr1.St_4898158	dOCR
1	4903111	4903517	7.55102	20.157	Chr1.St_4903286	LoOCR
1	4909316	4910609	4.99022	18.2122	Chr1.St_4910439	LoOCR
1	4914793	4915032	3.34773	6.6712	Chr1.St_4914948	LoOCR
1	4916337	4916997	5.68862	15.8327	Chr1.St_4916740	LoOCR
1	4923532	4924009	9.799	26.1254	Chr1.St_4923804	dOCR
1	4935697	4935959	4.88722	5.38499	Chr1.St_4935786	dOCR
1	4969230	4969459	4.09836	3.44046	Chr1.St_4969335	dOCR
1	4978534	4979486	6.05263	20.0854	Chr1.St_4978863	LoOCR
1	4994465	4995156	11.2772	56.5621	Chr1.St_4994762	LoOCR
1	5013532	5013939	8	12.962	Chr1.St_5013711	dOCR
1	5092768	5093444	7.72304	59.3499	Chr1.St_5093188	LoOCR
1	5094898	5095561	6.50773	45.2446	Chr1.St_5095304	LoOCR
1	5109238	5109515	2.57732	2.52839	Chr1.St_5109339	LoOCR
1	5109915	5110416	3.13316	4.61617	Chr1.St_5110267	LoOCR
1	5110988	5111322	5.32468	15.8697	Chr1.St_5111156	LoOCR
1	5116812	5117452	4.70679	20.3015	Chr1.St_5117276	dOCR
1	5119991	5120700	3.74823	13.3948	Chr1.St_5120299	LoOCR
1	5121764	5122161	2.66955	5.29504	Chr1.St_5121851	LoOCR
1	5126552	5126752	3.54331	6.37102	Chr1.St_5126600	LoOCR
1	5130306	5130626	4.66102	7.71619	Chr1.St_5130483	LoOCR
1	5136082	5136534	5.65611	10.8195	Chr1.St_5136411	dOCR
1	5142439	5142813	3.50877	5.59643	Chr1.St_5142634	dOCR
1	5143991	5144727	4.49102	9.76777	Chr1.St_5144525	dOCR
1	5158946	5159470	11.1437	51.7631	Chr1.St_5159168	LoOCR
1	5168858	5169220	4.18327	6.41472	Chr1.St_5169033	dOCR
1	5202987	5203187	3.26797	4.1573	Chr1.St_5203105	LoOCR
1	5204722	5205539	4.64072	10.4811	Chr1.St_5205044	LoOCR
1	5307828	5308407	8.45411	21.1545	Chr1.St_5308248	LoOCR
1	5328019	5328366	6.73077	26.5933	Chr1.St_5328175	LoOCR
1	5330660	5331324	4.9763	15.0961	Chr1.St_5331146	LoOCR
1	5411796	5412192	9.23695	28.7985	Chr1.St_5411948	LoOCR
1	5422763	5422973	3.5865	8.12918	Chr1.St_5422868	LoOCR
1	5423599	5423997	3.60444	9.3715	Chr1.St_5423853	LoOCR
1	5428979	5429272	4.69697	20.5762	Chr1.St_5429092	LoOCR
1	5431015	5431307	3.51271	10.8567	Chr1.St_5431211	LoOCR
1	5431927	5432127	2.94118	6.74579	Chr1.St_5432037	LoOCR
1	5435720	5435994	5.08475	15.4546	Chr1.St_5435834	LoOCR
1	5463761	5463998	2.90934	7.31252	Chr1.St_5463853	LoOCR
1	5464503	5464819	2.5413	5.17874	Chr1.St_5464746	LoOCR
1	5466288	5466851	3.74593	17.3728	Chr1.St_5466510	LoOCR
1	5466997	5467468	4.52099	26.5103	Chr1.St_5467139	LoOCR
1	5470335	5470719	3.81579	14.9955	Chr1.St_5470508	LoOCR
1	5481088	5481288	3.55731	4.35432	Chr1.St_5481179	LoOCR
1	5491178	5491604	5.19169	23.9609	Chr1.St_5491415	LoOCR
1	5495261	5496869	4.10853	15.093	Chr1.St_5496362	LoOCR
1	5500491	5500829	5.0885	16.8565	Chr1.St_5500656	LoOCR
1	5518188	5518911	9.68992	46.4738	Chr1.St_5518509	LoOCR
1	5525099	5525470	3.46939	3.95649	Chr1.St_5525444	LoOCR
1	5534891	5535538	8.30721	30.1102	Chr1.St_5535231	LoOCR
1	5540335	5540535	3.79147	4.34493	Chr1.St_5540383	LoOCR
1	5595271	5595517	4.53172	9.87705	Chr1.St_5595402	dOCR
1	5597875	5598244	2.84553	3.33792	Chr1.St_5598168	dOCR
1	5602625	5603111	3.38785	6.3664	Chr1.St_5602937	LoOCR
1	5605341	5605740	3.93401	8.48	Chr1.St_5605490	dOCR
1	5606222	5606422	3.1746	4.72652	Chr1.St_5606304	dOCR
1	5614673	5615112	6.01266	9.23536	Chr1.St_5614945	LoOCR
1	5642598	5642843	5.25455	5.66189	Chr1.St_5642664	dOCR
1	5655152	5655756	8.63636	23.1058	Chr1.St_5655349	dOCR
1	5655962	5656292	3.0303	2.54234	Chr1.St_5655997	dOCR
1	5661308	5661653	9.22509	30.9832	Chr1.St_5661493	dOCR
1	5662883	5663560	3.87597	5.49628	Chr1.St_5663059	LoOCR
1	5679752	5680003	5.25455	5.66189	Chr1.St_5679844	dOCR
1	5697930	5698441	3.67299	7.69212	Chr1.St_5698258	dOCR
1	5700328	5700896	4.28571	13.5636	Chr1.St_5700521	LoOCR
1	5703904	5704380	5.11247	18.3388	Chr1.St_5704094	LoOCR
1	5709060	5710008	7.37885	34.0106	Chr1.St_5709545	LoOCR
1	5718674	5719057	5.18518	10.8611	Chr1.St_5718858	dOCR
1	5790635	5790875	3.31126	2.2871	Chr1.St_5790741	dOCR
1	5799236	5799500	2.7972	2.42779	Chr1.St_5799271	LoOCR
1	5813126	5813342	2.55906	5.11796	Chr1.St_5813261	dOCR
1	5814816	5815577	4.41176	20.3694	Chr1.St_5815058	LoOCR
1	5816500	5816868	2.92887	7.22458	Chr1.St_5816728	LoOCR
1	5824643	5825333	10.6105	48.2746	Chr1.St_5824946	LoOCR
1	5882970	5883765	8.62445	44.8306	Chr1.St_5883358	LoOCR
1	5888773	5889058	5.72687	11.3446	Chr1.St_5888923	LoOCR
1	5893917	5894256	4.84848	6.21413	Chr1.St_5894059	LoOCR
1	5906149	5906770	12.5874	53.3451	Chr1.St_5906393	LoOCR
1	5906980	5907191	4.3554	7.93674	Chr1.St_5907029	LoOCR
1	5938958	5939384	11.7904	39.5788	Chr1.St_5939122	dOCR
1	5943669	5943917	4.32099	8.72412	Chr1.St_5943771	LoOCR
1	5946846	5947396	3.78151	4.80591	Chr1.St_5947249	LoOCR
1	6020678	6020916	5.51724	7.32944	Chr1.St_6020767	LoOCR
1	6033967	6034779	8.48806	36.4106	Chr1.St_6034407	LoOCR
1	6106559	6106860	3.7594	2.94705	Chr1.St_6106732	LoOCR
1	6107230	6107620	5.6391	7.1895	Chr1.St_6107395	LoOCR
1	6121888	6122088	4.36242	4.56183	Chr1.St_6121930	LoOCR
1	6161193	6161775	7.17593	16.5125	Chr1.St_6161606	LoOCR
1	6236199	6236556	4.13043	11.0014	Chr1.St_6236379	dOCR
1	6236738	6237096	2.61438	3.18635	Chr1.St_6237034	dOCR
1	6238616	6239338	5.19481	17.94	Chr1.St_6238771	LoOCR
1	6251173	6251691	6.31868	30.6193	Chr1.St_6251354	LoOCR
1	6254432	6254691	2.96443	5.22859	Chr1.St_6254548	dOCR
1	6255227	6255741	6.36183	28.6833	Chr1.St_6255425	dOCR
1	6260841	6261107	5.39216	9.19577	Chr1.St_6260913	dOCR
1	6261281	6261503	5	7.75627	Chr1.St_6261351	dOCR
1	6262020	6262936	5.75	10.2601	Chr1.St_6262719	dOCR
1	6268831	6269608	10.67	56.3511	Chr1.St_6269382	LoOCR
1	6270076	6270395	5.86854	21.0802	Chr1.St_6270215	LoOCR
1	6275916	6276166	2.84091	2.35562	Chr1.St_6276038	LoOCR
1	6292335	6292839	6.4728	31.2822	Chr1.St_6292612	dOCR
1	6294379	6295114	7.75701	43.3155	Chr1.St_6294777	LoOCR
1	6300755	6301034	7.62195	14.6143	Chr1.St_6300864	LoOCR
1	6313482	6313952	3.64706	7.61348	Chr1.St_6313791	LoOCR
1	6317525	6317891	4.81928	13.9101	Chr1.St_6317742	dOCR
1	6318391	6319084	4.34211	10.2441	Chr1.St_6318703	dOCR
1	6328660	6329283	8.68264	18.514	Chr1.St_6328845	LoOCR
1	6409226	6409427	3.7037	5.60529	Chr1.St_6409333	LoOCR
1	6411696	6412381	11.2457	45.1885	Chr1.St_6411934	LoOCR
1	6419802	6420019	3.62319	2.74712	Chr1.St_6419989	LoOCR
1	6525511	6526083	3.7415	8.39648	Chr1.St_6525690	LoOCR
1	6527055	6527465	3.6017	8.18003	Chr1.St_6527312	LoOCR
1	6529572	6529983	4.0568	11.295	Chr1.St_6529736	LoOCR
1	6534695	6535413	4.5679	12.1434	Chr1.St_6534971	dOCR
1	6538644	6539369	3.66748	7.43516	Chr1.St_6538869	dOCR
1	6543080	6543403	5.31915	11.8897	Chr1.St_6543271	LoOCR
1	6561604	6561889	5.17241	5.5386	Chr1.St_6561787	dOCR
1	6632786	6633579	7.5419	15.397	Chr1.St_6632983	dOCR
1	6649722	6650668	10.7239	52.8865	Chr1.St_6650254	dOCR
1	6764457	6764718	5.6338	10.4022	Chr1.St_6764568	dOCR
1	6771032	6771283	3.86179	5.2156	Chr1.St_6771173	LoOCR
1	6785518	6786310	10.9467	49.9203	Chr1.St_6785835	dOCR
1	6797605	6798152	7.25191	11.3088	Chr1.St_6797789	LoOCR
1	6825359	6825991	10.4626	61.0194	Chr1.St_6825667	LoOCR
1	6913056	6913350	2.91777	3.68895	Chr1.St_6913141	LoOCR
1	6914333	6914541	3.02198	3.95131	Chr1.St_6914511	LoOCR
1	7027967	7028518	13.6842	78.5636	Chr1.St_7028229	LoOCR
1	7035828	7036796	7.97872	32.6835	Chr1.St_7036094	dOCR
1	7044310	7045094	10.8451	51.4471	Chr1.St_7044895	dOCR
1	7058504	7059031	5.66038	14.9898	Chr1.St_7058866	dOCR
1	7063103	7063733	3.20911	6.22207	Chr1.St_7063541	LoOCR
1	7064083	7064499	3.90244	8.64647	Chr1.St_7064379	LoOCR
1	7068152	7068352	3.36134	5.21644	Chr1.St_7068278	dOCR
1	7073779	7074354	4.65587	8.01533	Chr1.St_7073935	LoOCR
1	7079687	7080276	14.2373	66.1544	Chr1.St_7080029	LoOCR
1	7106865	7107065	4.20168	3.59187	Chr1.St_7107006	dOCR
1	7143780	7144172	7.77126	28.5393	Chr1.St_7143918	dOCR
1	7146700	7147079	3.35196	5.19185	Chr1.St_7146996	LoOCR
1	7148069	7148269	3.1856	4.55854	Chr1.St_7148136	LoOCR
1	7183063	7183555	11.1285	48.6044	Chr1.St_7183271	LoOCR
1	7238389	7238824	6.45161	10.3801	Chr1.St_7238536	LoOCR
1	7246052	7246252	4.02685	3.78641	Chr1.St_7246097	LoOCR
1	7256377	7256821	3.96341	3.92097	Chr1.St_7256432	LoOCR
1	7297632	7298219	11.3383	42.9233	Chr1.St_7297930	LoOCR
1	7312259	7312818	5.80645	8.51307	Chr1.St_7312634	LoOCR
1	7339581	7340232	10.3226	42.0124	Chr1.St_7339926	LoOCR
1	7346042	7346469	3.73134	2.90622	Chr1.St_7346364	LoOCR
1	7353477	7353702	3.10263	4.91401	Chr1.St_7353632	LoOCR
1	7354092	7354314	2.77778	3.64679	Chr1.St_7354182	LoOCR
1	7355952	7356467	5.48523	20.4682	Chr1.St_7356177	LoOCR
1	7387065	7387764	3.47648	7.75639	Chr1.St_7387625	LoOCR
1	7391128	7391338	2.92056	8.59425	Chr1.St_7391211	dOCR
1	7391980	7392394	3.28947	11.5138	Chr1.St_7392088	LoOCR
1	7392929	7393429	5.65276	33.3678	Chr1.St_7393225	LoOCR
1	7394263	7394717	3.35052	11.194	Chr1.St_7394383	LoOCR
1	7399329	7400122	7.13058	40.4887	Chr1.St_7399846	LoOCR
1	7400819	7401024	2.67528	4.1088	Chr1.St_7400924	LoOCR
1	7456615	7456886	5.48523	10.8257	Chr1.St_7456738	dOCR
1	7459405	7459673	4.83871	8.72937	Chr1.St_7459510	LoOCR
1	7482642	7483143	5.04202	5.34053	Chr1.St_7483076	dOCR
1	7483472	7483903	4.58333	4.38751	Chr1.St_7483636	dOCR
1	7490247	7490490	3.59477	2.90392	Chr1.St_7490299	LoOCR
1	7496398	7497068	7.06215	13.5853	Chr1.St_7496872	dOCR
1	7546629	7546874	3.94091	3.00969	Chr1.St_7546711	dOCR
1	7553573	7555063	8.2505	45.422	Chr1.St_7554655	dOCR
1	7563773	7564616	5.39773	14.9984	Chr1.St_7564230	LoOCR
1	7601794	7602119	3.30739	3.63485	Chr1.St_7601940	LoOCR
1	7660056	7660531	10.7735	28.09	Chr1.St_7660251	dOCR
1	7700800	7701447	11.2903	52.8401	Chr1.St_7701175	LoOCR
1	7781219	7781476	6.47668	12.4688	Chr1.St_7781352	dOCR
1	7886652	7886939	4.80226	6.44124	Chr1.St_7886791	LoOCR
1	7970967	7971879	6.71835	24.7774	Chr1.St_7971297	dOCR
1	7976010	7976447	4.65753	11.4745	Chr1.St_7976301	LoOCR
1	7986117	7986742	7.08661	26.8816	Chr1.St_7986382	LoOCR
1	7987609	7987853	3.3419	5.58997	Chr1.St_7987726	LoOCR
1	7991063	7991289	4.49591	10.6944	Chr1.St_7991167	LoOCR
1	8017335	8017594	3.75	4.7431	Chr1.St_8017491	dOCR
1	8019625	8020231	3.78151	4.80591	Chr1.St_8019777	LoOCR
1	8020470	8020842	4.11255	5.72384	Chr1.St_8020727	LoOCR
1	8033030	8033903	7.2973	27.5586	Chr1.St_8033571	dOCR
1	8035247	8035579	4.77941	13.4534	Chr1.St_8035434	dOCR
1	8040485	8040855	7.2093	31.0221	Chr1.St_8040670	dOCR
1	8041641	8041869	3.36195	10.1699	Chr1.St_8041739	dOCR
1	8045598	8046283	5.93047	47.6557	Chr1.St_8045848	LoOCR
1	8047847	8048712	4.77118	32.6901	Chr1.St_8048461	dOCR
1	8050592	8051148	3.70935	18.1325	Chr1.St_8050950	dOCR
1	8055338	8055660	3.96226	11.4837	Chr1.St_8055516	LoOCR
1	8114658	8114882	4.05904	6.41525	Chr1.St_8114798	LoOCR
1	8118248	8118457	3.5473	5.00952	Chr1.St_8118360	LoOCR
1	8151503	8151745	3.7234	3.75806	Chr1.St_8151690	dOCR
1	8163854	8164317	9.01639	27.1774	Chr1.St_8164166	LoOCR
1	8243087	8243341	5.02874	12.8722	Chr1.St_8243205	dOCR
1	8243887	8244251	6.87135	23.0205	Chr1.St_8244061	LoOCR
1	8274857	8275589	12.8692	46.6902	Chr1.St_8275286	dOCR
1	8280443	8280833	7.74648	24.0354	Chr1.St_8280638	LoOCR
1	8291047	8291308	3.37423	9.57462	Chr1.St_8291170	LoOCR
1	8292995	8294415	7.13115	42.3456	Chr1.St_8293362	LoOCR
1	8302299	8302544	4.4186	6.32874	Chr1.St_8302406	LoOCR
1	8312276	8312626	5.30973	9.73496	Chr1.St_8312380	LoOCR
1	8332154	8332505	4.74138	4.6242	Chr1.St_8332332	LoOCR
1	8336186	8336439	3.92857	3.40644	Chr1.St_8336332	LoOCR
1	8338137	8338372	4.78261	4.68608	Chr1.St_8338221	dOCR
1	8367435	8367785	3.30189	3.02305	Chr1.St_8367708	LoOCR
1	8371946	8372341	6.03113	13.9695	Chr1.St_8372144	LoOCR
1	8392879	8393475	10.6007	40.3768	Chr1.St_8393244	dOCR
1	8419662	8421319	7.32394	26.6968	Chr1.St_8420217	LoOCR
1	8467872	8468997	8.57143	25.0594	Chr1.St_8468136	dOCR
1	8485643	8486137	6.26151	29.951	Chr1.St_8485910	LoOCR
1	8488786	8489013	2.8777	6.65281	Chr1.St_8488914	LoOCR
1	8493292	8493670	4.82696	18.2254	Chr1.St_8493477	LoOCR
1	8552255	8552577	6.93642	12.9139	Chr1.St_8552449	LoOCR
1	8557354	8557746	9.59302	22.3526	Chr1.St_8557565	dOCR
1	8571951	8572479	6.31769	16.2962	Chr1.St_8572148	LoOCR
1	8577079	8577279	3.47003	5.05312	Chr1.St_8577155	LoOCR
1	8577656	8577979	3.0466	3.10194	Chr1.St_8577919	LoOCR
1	8599476	8599839	4.63576	9.52728	Chr1.St_8599663	LoOCR
1	8611819	8612156	7.44395	10.7886	Chr1.St_8611983	dOCR
1	8661690	8662098	9.80769	33.0167	Chr1.St_8661877	LoOCR
1	8669641	8669928	2.60417	4.01563	Chr1.St_8669789	LoOCR
1	8671113	8671389	2.81414	6.87538	Chr1.St_8671249	LoOCR
1	8671870	8672184	2.80255	6.98681	Chr1.St_8672021	LoOCR
1	8675216	8676034	5.15021	26.2297	Chr1.St_8675511	LoOCR
1	8681873	8683317	6.34744	25.6594	Chr1.St_8683131	LoOCR
1	8703396	8703863	4.50451	6.79009	Chr1.St_8703569	dOCR
1	8799778	8800322	8.84615	15.7657	Chr1.St_8800132	dOCR
1	8856261	8856755	5.18868	8.79342	Chr1.St_8856400	LoOCR
1	8915399	8915746	5.09259	8.60196	Chr1.St_8915524	LoOCR
1	8918741	8918994	3.23077	4.27233	Chr1.St_8918855	dOCR
1	8921801	8922247	7.52688	22.4976	Chr1.St_8921970	LoOCR
1	8968157	8968507	2.657	3.01133	Chr1.St_8968427	dOCR
1	8969304	8970291	9.40367	49.428	Chr1.St_8970010	dOCR
1	8976799	8977878	7.95181	35.6144	Chr1.St_8977476	LoOCR
1	8981582	8981890	3.18878	4.96116	Chr1.St_8981770	LoOCR
1	8982876	8983157	3.63248	4.27733	Chr1.St_8983024	LoOCR
1	9008173	9008458	3.65854	4.56062	Chr1.St_9008403	dOCR
1	9013218	9013569	5.24257	24.9173	Chr1.St_9013436	LoOCR
1	9016716	9017368	7.35524	46.7381	Chr1.St_9016954	LoOCR
1	9107810	9108170	8.49582	34.8565	Chr1.St_9107978	LoOCR
1	9112498	9113104	6.81818	30.0348	Chr1.St_9112924	LoOCR
1	9117173	9117409	2.8463	4.83653	Chr1.St_9117238	LoOCR
1	9119237	9119708	5.86354	23.0429	Chr1.St_9119409	LoOCR
1	9163420	9163692	4.80769	7.38685	Chr1.St_9163585	dOCR
1	9208916	9209533	9.66851	23.6093	Chr1.St_9209087	dOCR
1	9228618	9229048	5.59702	7.12248	Chr1.St_9228726	LoOCR
1	9233908	9234108	4.41177	4.38012	Chr1.St_9233982	dOCR
1	9271268	9271810	11.6751	34.2293	Chr1.St_9271507	dOCR
1	9295736	9296339	10.8333	20.6173	Chr1.St_9295999	dOCR
1	9341186	9341759	9.34685	49.775	Chr1.St_9341529	LoOCR
1	9353196	9353659	2.97158	8.13618	Chr1.St_9353553	LoOCR
1	9354546	9355244	5.35484	31.2985	Chr1.St_9354939	LoOCR
1	9355729	9356078	4.46194	21.2459	Chr1.St_9355908	LoOCR
1	9366032	9366539	5.7047	7.98421	Chr1.St_9366395	dOCR
1	9367983	9368189	4.43038	4.93729	Chr1.St_9368163	dOCR
1	9401354	9401917	6.55172	26.4009	Chr1.St_9401623	LoOCR
1	9402620	9403363	6.71642	29.6462	Chr1.St_9403173	dOCR
1	9411201	9411510	8.48214	22.7667	Chr1.St_9411357	LoOCR
1	9424279	9425486	12.0235	58.3011	Chr1.St_9425243	dOCR
1	9452118	9452506	4.12621	5.21739	Chr1.St_9452309	LoOCR
1	9479015	9479416	7.34694	19.2087	Chr1.St_9479171	LoOCR
1	9486484	9487265	6.65362	31.6056	Chr1.St_9486727	LoOCR
1	9487771	9488036	2.80112	6.32361	Chr1.St_9487963	LoOCR
1	9492235	9492958	4.38005	19.9004	Chr1.St_9492480	dOCR
1	9493501	9494138	5.82451	31.5632	Chr1.St_9493925	dOCR
1	9547410	9547920	11.4379	48.8677	Chr1.St_9547639	LoOCR
1	9557944	9558233	4.83871	5.03118	Chr1.St_9558112	LoOCR
1	9628074	9628329	4.20354	5.90558	Chr1.St_9628157	dOCR
1	9630215	9630669	3.36538	3.13543	Chr1.St_9630410	dOCR
1	9637288	9637906	9.60784	31.3793	Chr1.St_9637482	LoOCR
1	9753799	9754151	5.59441	7.45565	Chr1.St_9753962	LoOCR
1	9879178	9879709	6.55738	15.5969	Chr1.St_9879294	dOCR
1	9887435	9887809	9.16667	27.5302	Chr1.St_9887634	dOCR
1	9983531	9983759	4.5	6.19319	Chr1.St_9983599	LoOCR
1	9986281	9986675	5.50661	10.5069	Chr1.St_9986407	LoOCR
1	10029957	10030583	10.2837	38.336	Chr1.St_10030235	LoOCR
1	10105115	10106207	6.79758	21.9087	Chr1.St_10105858	LoOCR
1	10148715	10149462	3.84097	14.8688	Chr1.St_10148885	dOCR
1	10150145	10150931	4.27509	20.5043	Chr1.St_10150529	LoOCR
1	10155310	10155621	3.13505	7.54044	Chr1.St_10155457	LoOCR
1	10156536	10157165	3.75276	8.68025	Chr1.St_10156999	dOCR
1	10162660	10163822	10.3591	48.6823	Chr1.St_10163415	dOCR
1	10192605	10192944	6.61157	9.08481	Chr1.St_10192797	dOCR
1	10260577	10260934	6.22837	16.4865	Chr1.St_10260739	LoOCR
1	10261464	10261782	4.3771	8.28157	Chr1.St_10261640	LoOCR
1	10266908	10267171	5.98802	9.56988	Chr1.St_10266999	dOCR
1	10296890	10297396	7.96703	31.638	Chr1.St_10297145	dOCR
1	10297897	10298278	10.7438	51.734	Chr1.St_10298101	dOCR
1	10348949	10349300	9.13706	23.0977	Chr1.St_10349113	LoOCR
1	10491930	10492475	9.03614	27.7684	Chr1.St_10492309	LoOCR
1	10572958	10573270	4.52675	7.43341	Chr1.St_10573206	LoOCR
1	10575427	10576135	5.52995	10.1905	Chr1.St_10575595	LoOCR
1	10618195	10618656	9.74771	52.4151	Chr1.St_10618449	LoOCR
1	10625836	10626182	4.25532	8.55349	Chr1.St_10625921	LoOCR
1	10626652	10627197	3.22034	3.84937	Chr1.St_10626943	LoOCR
1	10678451	10678664	3.25581	2.94612	Chr1.St_10678632	dOCR
1	10679466	10680007	5.92105	12.1422	Chr1.St_10679756	dOCR
1	10686577	10687267	10.1852	42.8009	Chr1.St_10687017	LoOCR
1	10692237	10692437	4.05405	3.8286	Chr1.St_10692305	dOCR
1	10754594	10754960	3.16667	3.73355	Chr1.St_10754739	LoOCR
1	10757020	10757329	3.55872	4.80771	Chr1.St_10757185	LoOCR
1	10834684	10835982	6.83333	20.222	Chr1.St_10835765	dOCR
1	10853791	10854058	5.29412	7.62773	Chr1.St_10853967	LoOCR
1	10859174	10859495	5.85774	12.3939	Chr1.St_10859322	dOCR
1	10860120	10860377	4.84582	8.09989	Chr1.St_10860217	dOCR
1	10878065	10878447	8.62069	21.5019	Chr1.St_10878252	LoOCR
1	10997478	10998355	3.62069	5.17734	Chr1.St_10997789	dOCR
1	11009791	11010884	4.20168	8.9762	Chr1.St_11010276	dOCR
1	11015725	11015968	4.39331	6.85681	Chr1.St_11015812	LoOCR
1	11043439	11044139	13.8889	79.9695	Chr1.St_11043790	dOCR
1	11069073	11069486	4.56026	9.33745	Chr1.St_11069245	LoOCR
1	11071764	11072043	4.49438	7.96347	Chr1.St_11071914	LoOCR
1	11126379	11126828	6.5534	13.4596	Chr1.St_11126635	LoOCR
1	11136332	11136780	3.68852	8.95552	Chr1.St_11136616	dOCR
1	11141393	11142114	7.00855	39.4582	Chr1.St_11141820	dOCR
1	11148324	11149031	3.60502	5.60674	Chr1.St_11148798	dOCR
1	11157635	11158077	4.83871	8.72937	Chr1.St_11157932	dOCR
1	11164945	11165408	9.30657	31.7483	Chr1.St_11165251	LoOCR
1	11230199	11230432	5.69243	6.6257	Chr1.St_11230280	dOCR
1	11299248	11299894	11.0825	31.135	Chr1.St_11299427	LoOCR
1	11323408	11323663	4.25532	4.13844	Chr1.St_11323596	dOCR
1	11358692	11359074	11.3839	36.7498	Chr1.St_11358879	LoOCR
1	11366286	11367378	10.4545	45.388	Chr1.St_11367103	LoOCR
1	11431609	11431839	4.7619	6.06647	Chr1.St_11431693	dOCR
1	11438486	11438686	3.61111	3.3461	Chr1.St_11438570	LoOCR
1	11492995	11493233	5.18135	8.0997	Chr1.St_11493069	LoOCR
1	11583953	11584180	5.68182	9.02182	Chr1.St_11584021	LoOCR
1	11595538	11596073	8.37004	22.5179	Chr1.St_11595918	LoOCR
1	11636989	11637670	8.33333	15.8782	Chr1.St_11637186	dOCR
1	11661431	11661858	4.2328	9.63329	Chr1.St_11661760	dOCR
1	11662245	11662494	3.98482	11.5695	Chr1.St_11662385	dOCR
1	11666858	11667401	5.95777	33.0371	Chr1.St_11667099	LoOCR
1	11670569	11671318	4.57875	16.2395	Chr1.St_11670795	LoOCR
1	11678645	11678876	3.09735	2.66286	Chr1.St_11678657	dOCR
1	11717350	11717576	3.34821	3.30741	Chr1.St_11717411	LoOCR
1	11724777	11725221	6.13208	12.1888	Chr1.St_11725077	LoOCR
1	11740383	11740747	10.1266	22.7832	Chr1.St_11740548	dOCR
1	11881035	11881540	12.1154	46.1797	Chr1.St_11881270	LoOCR
1	11952152	11952802	7.84884	15.9737	Chr1.St_11952336	LoOCR
1	11965320	11965778	3.94091	3.00969	Chr1.St_11965459	LoOCR
1	12041491	12041736	3.68421	3.69085	Chr1.St_12041561	LoOCR
1	12042256	12042628	5.52632	9.0967	Chr1.St_12042429	LoOCR
1	12042782	12043027	3.47594	3.12066	Chr1.St_12042944	LoOCR
1	12073109	12073681	4.41177	4.38012	Chr1.St_12073292	LoOCR
1	12103098	12103905	10.2642	63.7997	Chr1.St_12103587	LoOCR
1	12121076	12121276	3.94091	3.00969	Chr1.St_12121166	dOCR
1	12139030	12139437	4.14573	9.65634	Chr1.St_12139307	LoOCR
1	12146521	12146981	5.68022	32.3654	Chr1.St_12146717	LoOCR
1	12148702	12149506	7.87234	57.7412	Chr1.St_12149123	LoOCR
1	12170650	12171256	11.9458	67.7853	Chr1.St_12170896	LoOCR
1	12176297	12176690	5.06757	16.4359	Chr1.St_12176485	LoOCR
1	12180929	12181782	4.60674	13.5217	Chr1.St_12181011	LoOCR
1	12182575	12182940	3.04348	3.82424	Chr1.St_12182890	LoOCR
1	12207947	12208395	4.87805	5.09128	Chr1.St_12208236	dOCR
1	12288467	12288930	11.6564	29.1683	Chr1.St_12288746	LoOCR
1	12297733	12298469	10.2823	34.1792	Chr1.St_12298080	dOCR
1	12330267	12330595	8.06452	22.8348	Chr1.St_12330440	LoOCR
1	12335455	12335992	10.6628	49.0439	Chr1.St_12335639	LoOCR
1	12340741	12341147	2.92969	2.52636	Chr1.St_12340795	LoOCR
1	12341523	12341987	4.06699	5.1068	Chr1.St_12341639	LoOCR
1	12354362	12354743	3.61111	6.32424	Chr1.St_12354592	dOCR
1	12359249	12359874	9.3617	52.6283	Chr1.St_12359503	LoOCR
1	12364961	12365179	3.07263	4.07895	Chr1.St_12364997	LoOCR
1	12399452	12399682	4.34783	4.80164	Chr1.St_12399540	dOCR
1	12437575	12437862	6.63265	13.1943	Chr1.St_12437720	dOCR
1	12441975	12442242	3.37995	6.34255	Chr1.St_12442076	LoOCR
1	12442665	12443101	3.69458	7.51616	Chr1.St_12442831	LoOCR
1	12443949	12444478	8.65385	41.2157	Chr1.St_12444232	LoOCR
1	12449558	12450457	6.40138	17.3485	Chr1.St_12449799	LoOCR
1	12492367	12492958	5.69243	6.6257	Chr1.St_12492556	dOCR
1	12502307	12502887	10.4167	33.9053	Chr1.St_12502697	LoOCR
1	12510557	12511179	9.9631	35.1467	Chr1.St_12511004	LoOCR
1	12533877	12534558	9.33333	42.4506	Chr1.St_12534330	LoOCR
1	12544327	12544759	6.95793	21.4593	Chr1.St_12544489	LoOCR
1	12549651	12549946	3.87168	9.32554	Chr1.St_12549766	LoOCR
1	12550683	12550978	3.6036	7.71415	Chr1.St_12550816	LoOCR
1	12552032	12552495	6.95755	28.7373	Chr1.St_12552301	LoOCR
1	12614341	12614735	3.68664	4.15023	Chr1.St_12614512	dOCR
1	12624698	12625238	8	20.6849	Chr1.St_12625086	LoOCR
1	12631762	12632555	7.05394	17.6115	Chr1.St_12632182	LoOCR
1	12639937	12640148	5.06757	6.2702	Chr1.St_12640068	LoOCR
1	12657811	12658416	11.2981	34.0596	Chr1.St_12658179	LoOCR
1	12676306	12676591	3.18627	2.63643	Chr1.St_12676497	LoOCR
1	12682010	12683163	8.07927	29.4507	Chr1.St_12682190	dOCR
1	12701331	12702490	3.36301	14.7232	Chr1.St_12702131	dOCR
1	12703216	12704130	4.6421	42.1835	Chr1.St_12703754	dOCR
1	12707021	12707346	2.67062	10.6058	Chr1.St_12707166	LoOCR
1	12707512	12707845	3.40376	19.1711	Chr1.St_12707665	LoOCR
1	12708363	12708960	3.87532	24.1381	Chr1.St_12708588	LoOCR
1	12713233	12713987	4.07986	13.3061	Chr1.St_12713724	LoOCR
1	12764800	12765017	4.50644	7.09147	Chr1.St_12764903	LoOCR
1	12767948	12768323	7.50988	20.5387	Chr1.St_12768142	LoOCR
1	12847577	12847880	3.79747	6.31891	Chr1.St_12847734	LoOCR
1	12849427	12849646	2.8125	2.77706	Chr1.St_12849520	LoOCR
1	12850926	12851384	4.22078	7.89677	Chr1.St_12851254	dOCR
1	12921723	12921951	4.19847	3.81297	Chr1.St_12921769	dOCR
1	12929207	12929514	5.91398	10.196	Chr1.St_12929377	dOCR
1	12931633	12932077	4.18848	5.06512	Chr1.St_12931767	dOCR
1	12985920	12986626	11.1651	33.1545	Chr1.St_12986173	dOCR
1	13004697	13004986	5.91837	12.9191	Chr1.St_13004841	dOCR
1	13006279	13006690	5.16605	10.8159	Chr1.St_13006476	dOCR
1	13023157	13023789	9.35252	32.4257	Chr1.St_13023343	LoOCR
1	13033970	13034415	3.33333	2.15756	Chr1.St_13034038	dOCR
1	13049977	13051371	3.22727	14.4505	Chr1.St_13050941	LoOCR
1	13051972	13052410	4.28082	29.5631	Chr1.St_13052194	LoOCR
1	13055195	13056116	5.95611	47.0437	Chr1.St_13055866	dOCR
1	13062167	13063197	6.51042	34.038	Chr1.St_13062994	LoOCR
1	13064651	13065201	5.03413	21.1402	Chr1.St_13064836	dOCR
1	13071848	13072524	4.02299	6.06942	Chr1.St_13071980	dOCR
1	13074973	13075756	5.25292	10.6682	Chr1.St_13075322	dOCR
1	13136462	13136912	4.21456	6.75889	Chr1.St_13136620	LoOCR
1	13139015	13139302	3.48837	4.87388	Chr1.St_13139095	LoOCR
1	13142396	13142611	3.29457	3.6092	Chr1.St_13142519	LoOCR
1	13161085	13162100	8.78735	56.7302	Chr1.St_13161770	dOCR
1	13166827	13167121	2.96736	3.46238	Chr1.St_13166864	LoOCR
1	13177150	13177583	6.43564	12.8035	Chr1.St_13177284	LoOCR
1	13188505	13188901	11.326	30.3944	Chr1.St_13188723	dOCR
1	13199292	13200026	10.3211	30.7187	Chr1.St_13199547	dOCR
1	13237345	13237545	4.81667	4.73529	Chr1.St_13237451	LoOCR
1	13243769	13244169	4.81667	4.73529	Chr1.St_13243875	dOCR
1	13264533	13264978	7.69231	11.5959	Chr1.St_13264664	dOCR
1	13271759	13272108	6.31313	12.1484	Chr1.St_13271914	dOCR
1	13272902	13273207	5.2356	8.2016	Chr1.St_13273069	dOCR
1	13285644	13286217	5.55556	7.39222	Chr1.St_13285909	dOCR
1	13441547	13441788	5.25455	5.66189	Chr1.St_13441693	dOCR
1	13576187	13576555	10.479	25.1595	Chr1.St_13576366	LoOCR
1	13666389	13666683	5.25455	5.66189	Chr1.St_13666516	dOCR
1	13758753	13759121	5.78035	9.1993	Chr1.St_13758878	LoOCR
1	13782186	13782399	3.34928	3.10683	Chr1.St_13782219	dOCR
1	13785185	13785530	3.84615	4.204	Chr1.St_13785240	dOCR
1	13808921	13809704	11.9454	50.2841	Chr1.St_13809391	LoOCR
1	13819690	13820658	6.77966	19.6342	Chr1.St_13820225	LoOCR
1	13826965	13827239	4.5	6.19319	Chr1.St_13827105	LoOCR
1	13869369	13869753	3.96341	3.92097	Chr1.St_13869556	LoOCR
1	13902442	13902769	5.69177	26.2511	Chr1.St_13902605	dOCR
1	13904712	13905205	3.33935	7.92509	Chr1.St_13905041	dOCR
1	13911212	13912879	6.75106	44.4562	Chr1.St_13911582	LoOCR
1	13963440	13963770	3.33333	3.48275	Chr1.St_13963489	LoOCR
1	13965454	13965708	3.19549	3.40797	Chr1.St_13965584	LoOCR
1	13965933	13966321	7.84672	23.7996	Chr1.St_13966099	LoOCR
1	14012394	14012627	3.80435	3.89374	Chr1.St_14012440	dOCR
1	14030517	14031060	10.6195	47.6957	Chr1.St_14030777	LoOCR
1	14209766	14210087	3.86555	12.1459	Chr1.St_14209947	LoOCR
1	14212345	14213146	7.97872	47.7947	Chr1.St_14212591	LoOCR
1	14250166	14250493	4.65116	9.56589	Chr1.St_14250328	LoOCR
1	14253285	14253854	4.01929	7.1233	Chr1.St_14253659	dOCR
1	14254062	14254280	3.55987	5.26724	Chr1.St_14254136	dOCR
1	14311048	14311278	4.6875	5.64495	Chr1.St_14311189	LoOCR
1	14318995	14319715	6.29433	31.3551	Chr1.St_14319401	LoOCR
1	14321289	14321719	5.10046	23.876	Chr1.St_14321451	LoOCR
1	14361106	14361469	5.02355	22.813	Chr1.St_14361285	LoOCR
1	14365356	14366193	5.39384	24.1689	Chr1.St_14365804	dOCR
1	14417640	14417982	3.50303	2.22444	Chr1.St_14417680	dOCR
1	14449371	14449765	9.48276	40.6776	Chr1.St_14449542	dOCR
1	14450096	14450614	11.7143	57.3341	Chr1.St_14450378	dOCR
1	14584396	14585646	10.2241	47.0615	Chr1.St_14585452	LoOCR
1	14605680	14606230	8.86628	36.0081	Chr1.St_14606004	LoOCR
1	14611645	14612290	12.6492	76.2639	Chr1.St_14611916	LoOCR
1	14658792	14658992	3.93939	3.88189	Chr1.St_14658902	dOCR
1	14665373	14666047	6.88623	12.3909	Chr1.St_14665756	LoOCR
1	14701869	14702119	3.5	3.37187	Chr1.St_14701998	dOCR
1	14757316	14757600	3.00752	1.55276	Chr1.St_14757361	LoOCR
1	14831511	14832145	9.72222	31.6587	Chr1.St_14831681	LoOCR
1	14890989	14891495	5.47445	6.92647	Chr1.St_14891327	LoOCR
1	15012339	15012635	2.84431	3.00969	Chr1.St_15012522	LoOCR
1	15013505	15014115	6.69516	22.4942	Chr1.St_15013914	LoOCR
1	15019520	15020405	7.05742	29.0892	Chr1.St_15020061	dOCR
1	15020802	15021277	5.9952	21.516	Chr1.St_15021110	dOCR
1	15059969	15060245	6.76157	18.7014	Chr1.St_15060107	LoOCR
1	15063399	15063706	4.39739	8.62635	Chr1.St_15063525	dOCR
1	15072412	15072626	3.89105	5.52816	Chr1.St_15072528	LoOCR
1	15125496	15126011	11.8557	34.6035	Chr1.St_15125835	LoOCR
1	15162050	15162325	6.29371	9.33062	Chr1.St_15162182	LoOCR
1	15177520	15178440	9.05707	43.1774	Chr1.St_15177995	LoOCR
1	15180163	15180489	4.88722	13.7972	Chr1.St_15180318	LoOCR
1	15189054	15189600	5	15.516	Chr1.St_15189346	LoOCR
1	15190856	15191219	4.02985	15.0023	Chr1.St_15191051	LoOCR
1	15194266	15195158	7.23327	39.5583	Chr1.St_15194727	LoOCR
1	15239524	15239725	4.34084	8.4844	Chr1.St_15239633	dOCR
1	15239893	15240250	4.07166	7.25245	Chr1.St_15240157	dOCR
1	15240935	15241460	4.63576	9.52728	Chr1.St_15241103	dOCR
1	15306801	15307581	8.77193	45.9337	Chr1.St_15307158	LoOCR
1	15312904	15313201	3.69458	3.9337	Chr1.St_15313100	dOCR
1	15321767	15322169	4.19103	12.6264	Chr1.St_15322037	dOCR
1	15322784	15323428	9.09091	52.6385	Chr1.St_15323018	dOCR
1	15337490	15338034	4.63576	5.27167	Chr1.St_15337958	dOCR
1	15367013	15367218	4.0625	4.08153	Chr1.St_15367076	LoOCR
1	15387746	15388149	5.00928	19.3155	Chr1.St_15387950	dOCR
1	15389424	15390472	6.05787	28.6547	Chr1.St_15389822	dOCR
1	15395124	15395370	4.13534	6.58535	Chr1.St_15395294	dOCR
1	15400475	15400707	3.55114	5.93262	Chr1.St_15400537	LoOCR
1	15404168	15404378	2.56959	3.05873	Chr1.St_15404227	dOCR
1	15405081	15405591	4.92958	17.2986	Chr1.St_15405264	dOCR
1	15407712	15408184	2.68456	3.38544	Chr1.St_15407742	dOCR
1	15409167	15409419	3.51288	6.96777	Chr1.St_15409238	dOCR
1	15440270	15440728	7.09677	12.333	Chr1.St_15440570	LoOCR
1	15500041	15500450	3.75	3.35206	Chr1.St_15500166	LoOCR
1	15507258	15507458	3.19149	2.462	Chr1.St_15507373	dOCR
1	15507752	15508192	6.14973	11.0292	Chr1.St_15507994	dOCR
1	15514792	15515755	9.85294	42.3895	Chr1.St_15515467	dOCR
1	15582442	15582900	10.8796	33.1501	Chr1.St_15582625	LoOCR
1	15645457	15646089	6.8	9.76643	Chr1.St_15645590	dOCR
1	15716125	15716359	6.56819	8.64972	Chr1.St_15716216	dOCR
1	15723188	15723388	5.25455	5.66189	Chr1.St_15723271	dOCR
1	15759354	15760915	6.4982	48.195	Chr1.St_15760554	LoOCR
1	15782633	15782984	5.12821	5.47151	Chr1.St_15782806	dOCR
1	15783324	15783524	4.20168	3.59187	Chr1.St_15783451	dOCR
1	15789252	15789504	5.90551	7.61186	Chr1.St_15789328	dOCR
1	15841969	15842368	12.1134	35.7769	Chr1.St_15842169	dOCR
1	15962007	15962239	3.41463	3.2221	Chr1.St_15962185	LoOCR
1	15970865	15971262	9.09091	30.6393	Chr1.St_15971065	LoOCR
1	16003095	16003385	3.44037	3.47681	Chr1.St_16003366	LoOCR
1	16010167	16010367	4.25532	7.41424	Chr1.St_16010226	LoOCR
1	16017475	16018071	4.54545	9.91373	Chr1.St_16017633	dOCR
1	16019143	16019392	5.39359	14.6205	Chr1.St_16019304	LoOCR
1	16023243	16023454	3.63636	4.05623	Chr1.St_16023321	dOCR
1	16038151	16039038	6.12789	29.7819	Chr1.St_16038556	LoOCR
1	16041778	16042090	4.20099	14.9439	Chr1.St_16041930	LoOCR
1	16043065	16043580	7.58621	44.9897	Chr1.St_16043285	LoOCR
1	16049209	16049467	2.99145	3.69728	Chr1.St_16049301	dOCR
1	16050665	16051662	10.6017	48.8523	Chr1.St_16050921	dOCR
1	16138409	16138782	6.05096	32.2891	Chr1.St_16138568	LoOCR
1	16139570	16140223	4.83619	21.2448	Chr1.St_16139744	LoOCR
1	16141705	16141942	2.56822	4.17278	Chr1.St_16141800	dOCR
1	16142271	16142639	4.14634	14.7041	Chr1.St_16142442	dOCR
1	16226747	16226965	4.69314	9.03817	Chr1.St_16226883	LoOCR
1	16227212	16227838	7.04467	20.7807	Chr1.St_16227570	LoOCR
1	16235497	16237635	5.92885	37.2861	Chr1.St_16235684	dOCR
1	16283250	16283882	3.36134	10.3834	Chr1.St_16283541	dOCR
1	16285283	16285810	5.46559	31.1882	Chr1.St_16285637	LoOCR
1	16287998	16288603	4.50581	19.6363	Chr1.St_16288185	LoOCR
1	16295898	16296807	6.26566	22.4263	Chr1.St_16296318	dOCR
1	16301517	16301801	3.37001	10.6411	Chr1.St_16301640	dOCR
1	16304579	16305897	5.44218	24.7557	Chr1.St_16305317	dOCR
1	16357140	16357705	3.67299	7.69212	Chr1.St_16357391	LoOCR
1	16360507	16361089	5.97015	27.0636	Chr1.St_16360887	LoOCR
1	16363489	16363789	2.97203	5.97268	Chr1.St_16363665	LoOCR
1	16364516	16364829	3.30033	8.41023	Chr1.St_16364670	dOCR
1	16367615	16368110	5.03282	16.6581	Chr1.St_16367786	dOCR
1	16368337	16368983	4.08416	9.46872	Chr1.St_16368872	dOCR
1	16415631	16416128	12.0805	51.956	Chr1.St_16415930	LoOCR
1	16436314	16436514	4.16667	4.24904	Chr1.St_16436433	dOCR
1	16447104	16447391	6.01504	8.13608	Chr1.St_16447203	LoOCR
1	16630172	16630512	5.15152	7.04872	Chr1.St_16630339	LoOCR
1	16705880	16707083	4.82143	9.66236	Chr1.St_16706256	LoOCR
1	16714796	16715215	8.84354	31.0743	Chr1.St_16714989	LoOCR
1	16721143	16721353	4.33962	7.32048	Chr1.St_16721251	LoOCR
1	16730452	16730798	11.8304	39.0281	Chr1.St_16730608	LoOCR
1	16744913	16745200	3.09091	6.4053	Chr1.St_16745086	LoOCR
1	16748933	16749422	5.14612	29.3744	Chr1.St_16749208	LoOCR
1	16749927	16750832	4.55801	21.1427	Chr1.St_16750363	LoOCR
1	16809805	16810099	5.01618	11.4756	Chr1.St_16809951	LoOCR
1	16810295	16811572	5.90062	16.4245	Chr1.St_16811081	LoOCR
1	16834880	16835580	10.3734	33.8034	Chr1.St_16835320	dOCR
1	16835952	16836275	5.57769	11.768	Chr1.St_16836122	dOCR
1	16842217	16843081	5.53279	11.297	Chr1.St_16842941	LoOCR
1	16847634	16848020	5.68182	10.873	Chr1.St_16847910	LoOCR
1	16860301	16860626	8.96227	23.8113	Chr1.St_16860484	LoOCR
1	16868613	16869485	8.46906	30.0462	Chr1.St_16868830	dOCR
1	16948420	16948747	5.25	8.5713	Chr1.St_16948522	LoOCR
1	16954273	16954562	3.40426	3.61912	Chr1.St_16954395	LoOCR
1	16961467	16961911	5.47945	10.0869	Chr1.St_16961739	LoOCR
1	16966740	16967210	10.6109	44.0371	Chr1.St_16967018	LoOCR
1	16968850	16969125	3.87097	6.49874	Chr1.St_16968995	LoOCR
1	16979996	16980395	9.73283	32.83	Chr1.St_16980213	LoOCR
1	17063218	17063736	11.875	41.7037	Chr1.St_17063576	LoOCR
1	17089341	17089541	3.94091	3.00969	Chr1.St_17089376	dOCR
1	17139096	17139816	3.28152	7.91641	Chr1.St_17139311	dOCR
1	17141737	17142786	3.74618	12.3885	Chr1.St_17142381	LoOCR
1	17146527	17146939	3.87454	11.1465	Chr1.St_17146709	LoOCR
1	17152163	17152739	4.24242	12.5322	Chr1.St_17152595	dOCR
1	17155974	17156313	4.3058	14.8127	Chr1.St_17156137	LoOCR
1	17157288	17157941	6.41026	29.3057	Chr1.St_17157618	LoOCR
1	17162881	17163425	5.83333	15.0637	Chr1.St_17163007	LoOCR
1	17186290	17186736	3.81166	8.87289	Chr1.St_17186483	LoOCR
1	17187863	17188504	5.30973	18.3543	Chr1.St_17188039	LoOCR
1	17314189	17314761	9.43396	25.9178	Chr1.St_17314398	LoOCR
1	17361984	17362236	3.00546	2.0037	Chr1.St_17362149	LoOCR
1	17363682	17364016	4.49438	5.60529	Chr1.St_17363833	LoOCR
1	17432649	17434014	9.88235	52.3363	Chr1.St_17432911	dOCR
1	17471272	17471660	4.81928	8.68673	Chr1.St_17471444	LoOCR
1	17475161	17475430	5.61798	12.6094	Chr1.St_17475307	dOCR
1	17533666	17533875	4.65839	5.59643	Chr1.St_17533733	LoOCR
1	17552672	17552889	4.62963	5.54835	Chr1.St_17552744	LoOCR
1	17609514	17609780	5.24691	7.21219	Chr1.St_17609637	LoOCR
1	17617137	17617652	8.80682	19.7833	Chr1.St_17617332	LoOCR
1	17643464	17644169	4.92424	5.44264	Chr1.St_17643590	dOCR
1	17666114	17666314	3.78151	2.78622	Chr1.St_17666225	dOCR
1	17696692	17697005	4.19162	4.54564	Chr1.St_17696846	LoOCR
1	17704331	17704531	3.68098	3.24285	Chr1.St_17704412	LoOCR
1	17725960	17726397	7.86164	15.0451	Chr1.St_17726207	LoOCR
1	17737758	17737958	4.16667	4.00084	Chr1.St_17737870	dOCR
1	17738187	17738415	4.02685	3.78641	Chr1.St_17738347	dOCR
1	17777228	17777606	10.9827	27.8953	Chr1.St_17777417	LoOCR
1	17832815	17833299	4.42708	5.76983	Chr1.St_17833009	LoOCR
1	17833993	17834233	3.79464	4.59139	Chr1.St_17834127	LoOCR
1	17840776	17842313	8.07692	66.4489	Chr1.St_17841154	LoOCR
1	17930539	17930881	3.24675	2.2015	Chr1.St_17930558	LoOCR
1	17940264	17940874	7.30028	27.0958	Chr1.St_17940435	LoOCR
1	17945053	17946007	4.25287	11.1291	Chr1.St_17945204	LoOCR
1	17965882	17966431	5.67766	13.13	Chr1.St_17966059	LoOCR
1	17973208	17973771	8.06011	32.4397	Chr1.St_17973545	LoOCR
1	17986303	17986908	3.54938	5.47078	Chr1.St_17986819	dOCR
1	17987716	17987979	4.72779	11.3568	Chr1.St_17987838	dOCR
1	17994517	17994759	4.72103	7.8417	Chr1.St_17994606	dOCR
1	18002882	18003428	6.03933	18.8272	Chr1.St_18003239	LoOCR
1	18006626	18006981	4.70383	9.37989	Chr1.St_18006744	LoOCR
1	18018862	18019468	10.8856	40.5142	Chr1.St_18019054	LoOCR
1	18029934	18030712	14.257	56.9513	Chr1.St_18030464	dOCR
1	18039082	18039607	6.84931	11.0588	Chr1.St_18039279	LoOCR
1	18049850	18050170	5.91837	12.9191	Chr1.St_18050022	LoOCR
1	18147221	18147421	3.61446	3.13701	Chr1.St_18147289	LoOCR
1	18152467	18152679	4.38597	5.1377	Chr1.St_18152586	dOCR
1	18185394	18185806	7.44681	25.6364	Chr1.St_18185550	LoOCR
1	18189803	18190145	5.05882	15.7145	Chr1.St_18189959	LoOCR
1	18195089	18195748	11.7257	72.7691	Chr1.St_18195388	dOCR
1	18310502	18310804	3.50303	2.22444	Chr1.St_18310519	LoOCR
1	18311032	18311256	5.69243	6.6257	Chr1.St_18311131	LoOCR
1	18320956	18321678	10.4412	46.5473	Chr1.St_18321338	LoOCR
1	18326326	18326561	4.04858	5.85944	Chr1.St_18326396	dOCR
1	18379299	18380063	12.4555	51.6636	Chr1.St_18379673	LoOCR
1	18451707	18452034	3.96825	4.41906	Chr1.St_18451812	LoOCR
1	18459981	18460444	6.19469	13.1262	Chr1.St_18460159	LoOCR
1	18499120	18499861	6.95364	30.546	Chr1.St_18499379	dOCR
1	18503313	18504031	5.92841	22.4862	Chr1.St_18503622	dOCR
1	18511794	18512010	3.11419	3.42899	Chr1.St_18511905	LoOCR
1	18513175	18513874	5.919	16.4754	Chr1.St_18513459	LoOCR
1	18522348	18522773	8.97059	36.3252	Chr1.St_18522575	LoOCR
1	18529524	18530583	5.37634	15.6653	Chr1.St_18529936	LoOCR
1	18559055	18559339	2.9661	1.39912	Chr1.St_18559204	dOCR
1	18759243	18759652	12.5683	36.0487	Chr1.St_18759456	LoOCR
1	18771547	18771904	3.64964	2.78622	Chr1.St_18771705	dOCR
1	18906654	18907223	12.0635	54.5136	Chr1.St_18906898	LoOCR
1	18907754	18908035	3.99361	7.05948	Chr1.St_18907946	LoOCR
1	18950477	18950830	5.24625	18.4844	Chr1.St_18950660	dOCR
1	18956814	18957147	7.57576	24.0717	Chr1.St_18956966	LoOCR
1	18969297	18970100	7.38758	34.9978	Chr1.St_18969744	dOCR
1	19021515	19021844	7.84672	23.7996	Chr1.St_19021688	LoOCR
1	19022835	19023142	4.12186	6.82715	Chr1.St_19022981	LoOCR
1	19025646	19025922	4.46097	7.88723	Chr1.St_19025769	LoOCR
1	19230311	19230667	6.42458	11.5455	Chr1.St_19230478	dOCR
1	19269523	19269956	19.3548	69.038	Chr1.St_19269722	dOCR
1	19311928	19312271	3.61842	5.40558	Chr1.St_19312087	LoOCR
1	19313540	19314069	4.33071	10.2103	Chr1.St_19313949	LoOCR
1	19314896	19315098	3.68957	7.25858	Chr1.St_19314992	LoOCR
1	19326349	19326682	3.53201	7.48541	Chr1.St_19326488	LoOCR
1	19330306	19331617	5.80247	19.674	Chr1.St_19331256	dOCR
1	19386728	19387254	6.13031	7.6221	Chr1.St_19387133	dOCR
1	19404381	19404629	3.81944	3.24114	Chr1.St_19404560	dOCR
1	19432649	19433276	3.90863	20.464	Chr1.St_19433068	LoOCR
1	19434591	19434921	2.39339	6.36299	Chr1.St_19434757	LoOCR
1	19436055	19436321	2.36254	6.17403	Chr1.St_19436140	dOCR
1	19436709	19437026	3.00847	12.9204	Chr1.St_19436887	dOCR
1	19437862	19438524	4.76644	33.3072	Chr1.St_19438152	LoOCR
1	19501036	19501805	8.98617	24.4012	Chr1.St_19501440	LoOCR
1	19565738	19568207	3.91121	19.6929	Chr1.St_19567153	dOCR
1	19568699	19569254	3.94456	19.906	Chr1.St_19568979	dOCR
1	19584382	19584764	4.35435	9.10412	Chr1.St_19584501	LoOCR
1	19586241	19586512	4.01003	8.97212	Chr1.St_19586410	LoOCR
1	19588768	19589320	2.64797	4.759	Chr1.St_19589085	dOCR
1	19591648	19592047	3.56537	9.92437	Chr1.St_19591866	LoOCR
1	19593548	19594039	3.77517	11.5133	Chr1.St_19593859	LoOCR
1	19638567	19638767	3.87597	3.11366	Chr1.St_19638746	LoOCR
1	19703174	19703542	4.72222	6.29966	Chr1.St_19703408	LoOCR
1	19725646	19725856	4.37879	3.84928	Chr1.St_19725691	dOCR
1	19768495	19768943	8.47953	18.1361	Chr1.St_19768761	LoOCR
1	19783508	19784011	3.50303	2.22444	Chr1.St_19783634	dOCR
1	19809170	19809443	3.59712	2.70898	Chr1.St_19809345	dOCR
1	19828245	19828639	8.89423	23.1307	Chr1.St_19828420	dOCR
1	19885798	19887046	8.31169	35.8271	Chr1.St_19886862	LoOCR
1	19889561	19889770	2.71003	2.85153	Chr1.St_19889731	dOCR
1	19906160	19906543	4.60123	5.50061	Chr1.St_19906352	LoOCR
1	19908929	19909274	4.67033	6.20754	Chr1.St_19909124	LoOCR
1	19944410	19945003	13.25	42.1278	Chr1.St_19944665	LoOCR
1	19960595	19960936	5.87121	13.5935	Chr1.St_19960742	dOCR
1	19966075	19966624	5.14706	15.6584	Chr1.St_19966213	LoOCR
1	19966792	19967363	2.82555	3.6158	Chr1.St_19967205	LoOCR
1	19969257	19969516	3.29815	5.25961	Chr1.St_19969358	LoOCR
1	19993538	19994069	4.40252	4.89183	Chr1.St_19993772	dOCR
1	20007937	20008185	3.06748	1.93653	Chr1.St_20008043	dOCR
1	20026544	20027019	7.75194	22.0875	Chr1.St_20026735	LoOCR
1	20032520	20032968	4.27928	6.05583	Chr1.St_20032825	LoOCR
1	20033623	20033962	3.91705	4.82368	Chr1.St_20033777	LoOCR
1	20131034	20131509	8.7037	28.0274	Chr1.St_20131230	LoOCR
1	20230552	20230785	4.87013	5.94619	Chr1.St_20230736	LoOCR
1	20262300	20262954	7.40741	17.4669	Chr1.St_20262637	dOCR
1	20268712	20269102	8.09129	22.3938	Chr1.St_20268903	LoOCR
1	20292955	20293477	3.68509	10.8916	Chr1.St_20293346	LoOCR
1	20294889	20295636	2.74585	6.55993	Chr1.St_20295056	LoOCR
1	20298769	20299700	5.03534	20.4563	Chr1.St_20299488	LoOCR
1	20310793	20311071	6.28931	10.0989	Chr1.St_20310955	LoOCR
1	20351670	20352041	4.28571	4.96675	Chr1.St_20351801	LoOCR
1	20352963	20353436	6.85714	12.7675	Chr1.St_20353248	LoOCR
1	20371688	20371961	5.19126	7.78102	Chr1.St_20371779	dOCR
1	20411902	20413440	6.31068	28.8973	Chr1.St_20412128	LoOCR
1	20429819	20430026	3.44037	3.47681	Chr1.St_20429927	LoOCR
1	20431442	20431695	3.82653	4.16903	Chr1.St_20431533	LoOCR
1	20533229	20533487	6.1674	13.0677	Chr1.St_20533373	LoOCR
1	20604188	20604665	10.8824	27.1029	Chr1.St_20604491	LoOCR
1	20615678	20615988	4.89691	7.23925	Chr1.St_20615868	dOCR
1	20739339	20739706	5.53691	13.5324	Chr1.St_20739560	LoOCR
1	20740263	20740608	8.49359	30.6403	Chr1.St_20740422	LoOCR
1	20775610	20775854	6.51163	13.7962	Chr1.St_20775746	dOCR
1	20776283	20776712	5.52995	10.1905	Chr1.St_20776405	dOCR
1	20833703	20834400	6.48536	15.0084	Chr1.St_20833885	LoOCR
1	20834879	20835462	4.16667	6.10516	Chr1.St_20835312	LoOCR
1	20836200	20836513	6.48536	15.0084	Chr1.St_20836375	LoOCR
1	20850879	20851789	8.29787	22.8686	Chr1.St_20851043	LoOCR
1	20930602	20931179	9.82143	35.3587	Chr1.St_20930862	LoOCR
1	21186047	21186721	5.10836	12.4048	Chr1.St_21186591	LoOCR
1	21186905	21187411	5.25526	13.5092	Chr1.St_21187233	LoOCR
1	21200681	21201403	12.2283	64.1916	Chr1.St_21200981	dOCR
1	21286867	21287354	7.27848	23.7335	Chr1.St_21287123	LoOCR
1	21291655	21291890	3.21101	5.62486	Chr1.St_21291813	LoOCR
1	21292124	21292749	5.96206	18.9951	Chr1.St_21292443	dOCR
1	21379497	21379846	4.66102	4.50405	Chr1.St_21379662	dOCR
1	21380393	21380606	5.25455	5.66189	Chr1.St_21380549	dOCR
1	21388643	21389563	8.8843	26.3259	Chr1.St_21389365	LoOCR
1	21501627	21502116	8.73016	20.6797	Chr1.St_21501827	LoOCR
1	21553186	21553498	4.54545	7.17175	Chr1.St_21553367	LoOCR
1	21680311	21680888	8.58586	20.9101	Chr1.St_21680633	LoOCR
1	21687093	21687349	3.96825	4.41906	Chr1.St_21687228	dOCR
1	21718795	21719385	12.8079	40.5177	Chr1.St_21719164	dOCR
1	21761841	21762199	7.10784	15.4623	Chr1.St_21762017	LoOCR
1	21770177	21770735	7.53846	25.9015	Chr1.St_21770546	LoOCR
1	21776234	21777177	7.87234	39.3276	Chr1.St_21776739	LoOCR
1	21845291	21845554	3.72093	4.21413	Chr1.St_21845439	LoOCR
1	21860431	21861696	7.0297	34.5059	Chr1.St_21860698	LoOCR
1	21883524	21884079	8.01527	44.9359	Chr1.St_21883745	LoOCR
1	21885037	21885237	3.50379	8.53336	Chr1.St_21885108	dOCR
1	21886243	21886492	2.98651	5.4826	Chr1.St_21886360	dOCR
1	21977191	21977449	4.79876	10.9046	Chr1.St_21977304	LoOCR
1	21979156	21979454	4.3956	10.1041	Chr1.St_21979303	LoOCR
1	21981863	21982121	3.6	6.52872	Chr1.St_21981950	LoOCR
1	21984164	21984545	3.63322	5.20588	Chr1.St_21984273	LoOCR
1	21992411	21993211	3.80577	7.59298	Chr1.St_21993107	LoOCR
1	21998563	21998966	6.52174	19.8085	Chr1.St_21998732	LoOCR
1	22009687	22010281	4.1963	17.2028	Chr1.St_22009866	dOCR
1	22012836	22013368	3.63748	14.2954	Chr1.St_22012978	dOCR
1	22019327	22019670	2.51256	2.36914	Chr1.St_22019344	dOCR
1	22051648	22052217	4.52381	12.312	Chr1.St_22052021	dOCR
1	22052397	22052725	3.72093	8.08463	Chr1.St_22052534	dOCR
1	22053676	22054078	2.94118	6.39201	Chr1.St_22054005	LoOCR
1	22057750	22057993	2.93602	11.6918	Chr1.St_22057863	LoOCR
1	22059023	22059623	3.12217	13.3322	Chr1.St_22059426	LoOCR
1	22061103	22062353	3.63051	19.0529	Chr1.St_22061350	LoOCR
1	22069926	22070421	12.2917	43.9937	Chr1.St_22070116	LoOCR
1	22181649	22182231	7.14286	10.7166	Chr1.St_22182043	LoOCR
1	22262932	22263132	4.28571	4.18542	Chr1.St_22263035	dOCR
1	22273951	22274625	6.5625	10.9767	Chr1.St_22274130	LoOCR
1	22373676	22373998	3.4965	2.56115	Chr1.St_22373806	dOCR
1	22457958	22458353	5.98291	7.39444	Chr1.St_22458097	dOCR
1	22599506	22599773	5.07614	7.90104	Chr1.St_22599646	LoOCR
1	22613087	22613287	2.91411	3.16506	Chr1.St_22613114	LoOCR
1	22613869	22614261	4.6729	10.2514	Chr1.St_22614064	LoOCR
1	22615286	22615659	3.79538	6.06504	Chr1.St_22615532	LoOCR
1	22663573	22664077	7.50605	32.0752	Chr1.St_22663819	dOCR
1	22667614	22668029	6.125	21.5455	Chr1.St_22667837	dOCR
1	22729660	22729869	4.24403	9.66618	Chr1.St_22729795	LoOCR
1	22731289	22731489	2.32843	1.81157	Chr1.St_22731464	LoOCR
1	22731670	22732485	5.55556	18.8436	Chr1.St_22732045	LoOCR
1	22740804	22741268	8.89571	34.4694	Chr1.St_22741070	LoOCR
1	22813790	22814563	8.61244	22.0071	Chr1.St_22814167	dOCR
1	22837520	22837829	3.98172	16.6524	Chr1.St_22837639	dOCR
1	22840202	22841179	3.21543	12.1305	Chr1.St_22840440	dOCR
1	22841582	22842025	4.48786	26.5991	Chr1.St_22841801	LoOCR
1	22843067	22843268	2.29307	4.16592	Chr1.St_22843126	LoOCR
1	22846623	22847120	3.10345	5.1075	Chr1.St_22846960	LoOCR
1	22874142	22874469	4.14438	9.09449	Chr1.St_22874242	LoOCR
1	22878651	22879092	6.36132	22.7418	Chr1.St_22878950	dOCR
1	22891478	22891939	10.3448	32.5483	Chr1.St_22891690	LoOCR
1	22959958	22960451	8.17308	20.0561	Chr1.St_22960101	LoOCR
1	23016671	23017053	3.02594	3.78156	Chr1.St_23016902	LoOCR
1	23027053	23027450	4.24354	7.10422	Chr1.St_23027138	dOCR
1	23027915	23028309	3.94737	5.90484	Chr1.St_23028206	dOCR
1	23033182	23033828	8.83621	25.142	Chr1.St_23033427	LoOCR
1	23110177	23110783	11.0256	31.0177	Chr1.St_23110457	LoOCR
1	23122728	23123149	11.3208	42.2497	Chr1.St_23122910	LoOCR
1	23147451	23147896	10.4167	30.9286	Chr1.St_23147703	LoOCR
1	23243013	23243488	5.59211	7.79568	Chr1.St_23243390	LoOCR
1	23252321	23253557	7.69944	43.0633	Chr1.St_23252744	dOCR
1	23264956	23265494	11.2971	38.4293	Chr1.St_23265188	LoOCR
1	23270156	23270484	2.68817	2.07118	Chr1.St_23270208	LoOCR
1	23271020	23271450	3.52113	3.62379	Chr1.St_23271158	LoOCR
1	23325292	23325749	12.5776	59.3221	Chr1.St_23325527	LoOCR
1	23360657	23360922	3.47985	8.67099	Chr1.St_23360825	dOCR
1	23361227	23362211	5.20073	21.1596	Chr1.St_23361531	dOCR
1	23363635	23363915	2.82847	4.94297	Chr1.St_23363833	LoOCR
1	23377416	23377706	3.23625	4.0846	Chr1.St_23377510	dOCR
1	23378338	23379011	9.28339	35.0319	Chr1.St_23378827	dOCR
1	23440088	23440630	6.58363	17.8132	Chr1.St_23440266	dOCR
1	23440882	23441413	4.94071	9.28156	Chr1.St_23441174	dOCR
1	23485924	23486473	4.52756	7.73576	Chr1.St_23486033	dOCR
1	23488827	23489156	3.09917	2.84748	Chr1.St_23488930	dOCR
1	23496346	23497386	6.45624	40.2269	Chr1.St_23497105	LoOCR
1	23501402	23501665	1.84049	2.11099	Chr1.St_23501597	LoOCR
1	23502538	23503761	2.74286	7.33876	Chr1.St_23502803	LoOCR
1	23505802	23506584	4.17738	18.8105	Chr1.St_23506294	dOCR
1	23534365	23534681	4.37879	3.84928	Chr1.St_23534548	dOCR
1	23535147	23535407	6.56819	8.64972	Chr1.St_23535272	dOCR
1	23562807	23563064	5.59567	12.9313	Chr1.St_23562947	LoOCR
1	23570734	23571123	9.72222	27.6667	Chr1.St_23570925	LoOCR
1	23610484	23610748	3.43681	6.95569	Chr1.St_23610614	LoOCR
1	23616077	23617380	6.17704	53.9351	Chr1.St_23616519	dOCR
1	23625688	23626118	4.2735	12.0657	Chr1.St_23625795	LoOCR
1	23627867	23628546	5.47667	21.1815	Chr1.St_23628289	dOCR
1	23634589	23635284	7.36434	29.1975	Chr1.St_23634742	LoOCR
1	23684669	23685051	3.94091	3.00969	Chr1.St_23684951	dOCR
1	23700855	23701211	5.18519	6.1487	Chr1.St_23700950	dOCR
1	23839239	23839439	3.06515	1.50536	Chr1.St_23839267	dOCR
1	23839931	23840131	4.37879	3.84928	Chr1.St_23840043	dOCR
1	23869507	23869722	4.54545	4.33104	Chr1.St_23869563	dOCR
1	23880718	23881461	7.56972	20.6806	Chr1.St_23881265	dOCR
1	23953870	23954159	2.57937	3.36819	Chr1.St_23953912	LoOCR
1	23956106	23956673	4	14.3214	Chr1.St_23956392	dOCR
1	23958102	23959003	2.701	6.35011	Chr1.St_23958932	dOCR
1	23962670	23963053	6.03147	29.3514	Chr1.St_23962864	LoOCR
1	23975265	23976095	9.86842	47.0738	Chr1.St_23975793	LoOCR
1	23983820	23984065	3.87324	8.81422	Chr1.St_23983899	dOCR
1	23984572	23985439	7.77512	34.4897	Chr1.St_23984998	dOCR
1	24000480	24000810	7.67196	16.5899	Chr1.St_24000623	LoOCR
1	24011742	24011947	3.43643	4.53794	Chr1.St_24011856	dOCR
1	24012560	24012927	2.94118	2.71744	Chr1.St_24012629	LoOCR
1	24106900	24107187	3.81679	3.02653	Chr1.St_24106994	dOCR
1	24113419	24113686	5.67376	7.58498	Chr1.St_24113511	dOCR
1	24119737	24120155	4.81482	5.27201	Chr1.St_24119902	dOCR
1	24129154	24129603	5.39419	10.6276	Chr1.St_24129461	dOCR
1	24129741	24129941	3.92562	5.34643	Chr1.St_24129854	dOCR
1	24132194	24132782	4.8583	8.77211	Chr1.St_24132375	dOCR
1	24224390	24224787	10.1156	24.4718	Chr1.St_24224589	dOCR
1	24298236	24298930	9.38144	54.3871	Chr1.St_24298671	LoOCR
1	24300188	24300682	4.61847	15.138	Chr1.St_24300378	LoOCR
1	24307206	24307608	5.22088	10.2453	Chr1.St_24307368	LoOCR
1	24328482	24328997	6.21469	10.755	Chr1.St_24328886	LoOCR
1	24413878	24414294	4.86618	14.0625	Chr1.St_24414176	LoOCR
1	24414504	24415193	8.00971	35.8182	Chr1.St_24414713	LoOCR
1	24420581	24420894	9.15751	30.8104	Chr1.St_24420763	LoOCR
1	24539047	24539247	2.94118	1.36677	Chr1.St_24539123	dOCR
1	24558139	24558400	5.01193	15.2146	Chr1.St_24558250	LoOCR
1	24558804	24559274	3.56347	7.5866	Chr1.St_24558953	LoOCR
1	24560312	24560730	3.28798	6.06242	Chr1.St_24560408	LoOCR
1	24563107	24563473	2.85714	3.53344	Chr1.St_24563184	dOCR
1	24571513	24572165	7.6087	29.5087	Chr1.St_24571693	LoOCR
1	24572718	24572972	2.59631	4.13205	Chr1.St_24572885	dOCR
1	24577036	24578024	5.48686	27.5722	Chr1.St_24577566	dOCR
1	24579277	24580016	5.58419	25.7707	Chr1.St_24579589	dOCR
1	24592283	24593093	3.13253	4.99974	Chr1.St_24592377	LoOCR
1	24593578	24593901	7.43243	28.464	Chr1.St_24593752	LoOCR
1	24664496	24665600	5.09519	32.5611	Chr1.St_24664976	dOCR
1	24668894	24669640	4.13146	24.9985	Chr1.St_24669268	dOCR
1	24672288	24673034	5.40541	29.0109	Chr1.St_24672579	LoOCR
1	24701299	24701724	3.94091	3.00969	Chr1.St_24701448	dOCR
1	24771068	24771652	13.9423	67.4407	Chr1.St_24771416	LoOCR
1	24778568	24779041	8.44156	23.1947	Chr1.St_24778869	LoOCR
1	24821486	24821952	6.77419	11.3466	Chr1.St_24821759	dOCR
1	24872872	24873106	4.85075	5.32823	Chr1.St_24873021	dOCR
1	24877929	24878335	5.85938	7.5387	Chr1.St_24878186	dOCR
1	24946655	24946855	4.09091	5.41554	Chr1.St_24946770	LoOCR
1	24964100	24964430	3.79747	3.42728	Chr1.St_24964266	LoOCR
1	24976548	24976871	3.94091	3.00969	Chr1.St_24976732	dOCR
1	25044370	25044877	3.2839	6.46622	Chr1.St_25044741	dOCR
1	25045532	25045929	7.80933	40.5689	Chr1.St_25045731	dOCR
1	25046143	25046488	4.61847	15.138	Chr1.St_25046315	dOCR
1	25059896	25060318	4.14365	4.72409	Chr1.St_25060154	dOCR
1	25105506	25106364	4.41176	6.89517	Chr1.St_25105892	LoOCR
1	25107612	25107871	4.6	7.89428	Chr1.St_25107707	LoOCR
1	25115825	25116181	2.99003	3.16071	Chr1.St_25115994	LoOCR
1	25119185	25119455	3.40502	4.25314	Chr1.St_25119287	dOCR
1	25150976	25151307	4.85961	15.7005	Chr1.St_25151143	LoOCR
1	25155235	25155940	5.84307	28.8914	Chr1.St_25155440	LoOCR
1	25225770	25226114	4.34783	3.80677	Chr1.St_25225967	dOCR
1	25304974	25306152	6.13027	14.6056	Chr1.St_25305777	LoOCR
1	25495402	25495947	5.42453	9.61581	Chr1.St_25495882	LoOCR
1	25566091	25566606	14.2349	63.3029	Chr1.St_25566340	LoOCR
1	25582455	25583322	13.1236	88.3502	Chr1.St_25582758	dOCR
1	25632504	25633349	4.20168	6.17713	Chr1.St_25632793	LoOCR
1	25718368	25719467	3.35463	18.1246	Chr1.St_25718912	LoOCR
1	25720016	25720979	3.97426	28.3875	Chr1.St_25720467	LoOCR
1	25723183	25723552	3.27103	17.4611	Chr1.St_25723358	LoOCR
1	25732089	25732518	6.13772	18.3001	Chr1.St_25732241	LoOCR
1	25733925	25734330	6.68693	21.1477	Chr1.St_25734117	LoOCR
1	25742054	25742269	4.96894	11.6894	Chr1.St_25742125	LoOCR
1	25744770	25745031	4.52962	8.64972	Chr1.St_25744926	LoOCR
1	25745325	25745650	5.7971	13.8043	Chr1.St_25745503	LoOCR
1	25754348	25754870	5.77778	11.4521	Chr1.St_25754737	LoOCR
1	25755157	25755539	6.00775	13.915	Chr1.St_25755344	LoOCR
1	25759684	25760183	3.4	3.82057	Chr1.St_25760054	LoOCR
1	25767205	25767405	3.71517	6.1152	Chr1.St_25767268	LoOCR
1	25768132	25768626	3.69231	6.0583	Chr1.St_25768223	LoOCR
1	25769268	25769468	3.14136	4.63811	Chr1.St_25769372	LoOCR
1	25769995	25770396	3.00261	4.08275	Chr1.St_25770167	LoOCR
1	25773839	25774216	7.55396	22.5667	Chr1.St_25774036	LoOCR
1	25805536	25805992	5.61798	8.90579	Chr1.St_25805827	dOCR
1	25916326	25916685	6.94444	22.3287	Chr1.St_25916517	LoOCR
1	25926069	25926436	4.82866	10.9836	Chr1.St_25926309	LoOCR
1	25930396	25930785	6.47059	20.522	Chr1.St_25930543	LoOCR
1	25936106	25936404	7.85714	18.8968	Chr1.St_25936241	LoOCR
1	26001916	26002441	7.61719	21.2755	Chr1.St_26002181	LoOCR
1	26007519	26007924	6.68016	16.3102	Chr1.St_26007713	LoOCR
1	26008621	26009183	5.14403	9.72942	Chr1.St_26009056	LoOCR
1	26041009	26041648	9.87461	40.1352	Chr1.St_26041466	LoOCR
1	26125340	26126537	5.18576	24.642	Chr1.St_26125715	dOCR
1	26126762	26127427	4.08805	18.3192	Chr1.St_26127140	dOCR
1	26130626	26131117	7.08661	43.512	Chr1.St_26130912	LoOCR
1	26173409	26173895	11.583	42.9121	Chr1.St_26173591	LoOCR
1	26181635	26181974	5.99078	11.8974	Chr1.St_26181816	dOCR
1	26186877	26187188	4.52128	5.94039	Chr1.St_26186962	LoOCR
1	26334096	26334492	12.7615	46.4359	Chr1.St_26334275	LoOCR
1	26428270	26428700	9.48276	22.1434	Chr1.St_26428433	LoOCR
1	26517502	26517702	3.73134	3.99995	Chr1.St_26517532	LoOCR
1	26529604	26529980	7.26744	13.9665	Chr1.St_26529783	LoOCR
1	26609131	26609331	4.01069	4.49331	Chr1.St_26609208	LoOCR
1	26609576	26609819	5.38462	8.82846	Chr1.St_26609699	LoOCR
1	26614853	26615674	9.68469	28.1516	Chr1.St_26615233	LoOCR
1	26620662	26621762	12.766	45.7767	Chr1.St_26621283	LoOCR
1	26697840	26698274	4.25532	4.13844	Chr1.St_26697970	dOCR
1	26722491	26722924	5.58252	9.93075	Chr1.St_26722678	dOCR
1	26723065	26723434	4.06699	5.1068	Chr1.St_26723282	dOCR
1	26873519	26874095	10.5431	43.8426	Chr1.St_26873785	LoOCR
1	26875821	26876083	4.6729	10.2514	Chr1.St_26875928	LoOCR
1	26885169	26885828	11.0895	75.1951	Chr1.St_26885509	LoOCR
1	26886675	26886944	4.09357	11.9797	Chr1.St_26886835	LoOCR
1	26899326	26899887	9.92509	34.4686	Chr1.St_26899700	LoOCR
1	26943973	26944296	8.72727	28.6209	Chr1.St_26944142	dOCR
1	26944678	26945045	8.72727	28.6209	Chr1.St_26944849	dOCR
1	27042179	27042693	8.03571	20.7635	Chr1.St_27042533	LoOCR
1	27051404	27051707	6.31399	17.1228	Chr1.St_27051551	LoOCR
1	27081785	27082134	3	2.15869	Chr1.St_27081883	dOCR
1	27087019	27087507	5.6338	13.4015	Chr1.St_27087257	LoOCR
1	27134034	27134373	2.50501	3.00969	Chr1.St_27134258	dOCR
1	27136283	27137169	8.14433	42.9349	Chr1.St_27136676	LoOCR
1	27256028	27256406	7.93651	17.592	Chr1.St_27256220	LoOCR
1	27262510	27262835	6.56566	13.0623	Chr1.St_27262695	LoOCR
1	27267696	27267957	5.19802	8.47094	Chr1.St_27267832	dOCR
1	27274266	27274641	8.05687	19.8115	Chr1.St_27274456	dOCR
1	27293773	27294634	7.39645	49.7998	Chr1.St_27294187	LoOCR
1	27301443	27301962	5.21739	22.2993	Chr1.St_27301608	LoOCR
1	27303821	27304308	3.90946	10.2343	Chr1.St_27304123	LoOCR
1	27308867	27309067	2.90323	4.50903	Chr1.St_27308934	LoOCR
1	27313258	27313868	6.68605	22.0259	Chr1.St_27313468	LoOCR
1	27323456	27324136	7.69882	46.9825	Chr1.St_27323681	dOCR
1	27324290	27324508	2.64957	4.32055	Chr1.St_27324393	dOCR
1	27325487	27326018	2.61324	4.04681	Chr1.St_27325821	dOCR
1	27330830	27331074	5.68627	12.3913	Chr1.St_27330954	dOCR
1	27343163	27343916	9	27.6818	Chr1.St_27343365	dOCR
1	27408815	27409266	3.9823	12.3633	Chr1.St_27409012	LoOCR
1	27409408	27409640	2.48668	3.34731	Chr1.St_27409593	LoOCR
1	27412342	27413036	4.00729	12.1943	Chr1.St_27412634	dOCR
1	27419550	27420074	4.16667	5.29272	Chr1.St_27419713	LoOCR
1	27501047	27501490	3.84615	4.204	Chr1.St_27501199	LoOCR
1	27571775	27572168	4.74684	5.74218	Chr1.St_27572079	LoOCR
1	27577831	27578075	4.25532	5.18394	Chr1.St_27577970	dOCR
1	27600705	27601053	7.16912	20.179	Chr1.St_27600901	LoOCR
1	27695713	27695939	4.31548	9.00006	Chr1.St_27695796	LoOCR
1	27699374	27700361	5.72917	18.2674	Chr1.St_27699932	dOCR
1	27719377	27719637	4.26829	4.67252	Chr1.St_27719460	dOCR
1	27743214	27743951	7.61099	37.3158	Chr1.St_27743705	dOCR
1	27744428	27744711	3.63071	8.51565	Chr1.St_27744584	dOCR
1	27816469	27817523	5.68838	54.2912	Chr1.St_27817086	LoOCR
1	27818816	27819539	2.97619	14.3225	Chr1.St_27819282	LoOCR
1	27821545	27821779	2.67086	10.0004	Chr1.St_27821680	LoOCR
1	27830165	27830634	3.2	3.22361	Chr1.St_27830349	LoOCR
1	27839652	27840279	11.7021	47.0487	Chr1.St_27839880	LoOCR
1	27969422	27970191	7.17391	17.4242	Chr1.St_27969897	LoOCR
1	27988656	27989166	6.91358	27.221	Chr1.St_27988914	LoOCR
1	27989687	27990874	5.22388	15.9079	Chr1.St_27989916	LoOCR
1	28058332	28058532	4.05405	3.8286	Chr1.St_28058490	LoOCR
1	28065945	28066324	4.29688	3.95832	Chr1.St_28066226	LoOCR
1	28084880	28085080	3.31633	2.85725	Chr1.St_28084941	LoOCR
1	28103119	28103331	4.24528	5.71159	Chr1.St_28103215	LoOCR
1	28108323	28108523	3.1746	3.17365	Chr1.St_28108403	LoOCR
1	28109186	28110001	4.68085	7.75767	Chr1.St_28109796	LoOCR
1	28172944	28173144	4.0201	4.76164	Chr1.St_28172992	LoOCR
1	28225256	28225532	4.14634	5.25513	Chr1.St_28225420	dOCR
1	28234853	28235260	13.7387	48.6982	Chr1.St_28235052	LoOCR
1	28392696	28393034	6.57143	11.8169	Chr1.St_28392846	LoOCR
1	28484715	28484920	4.57516	5.17353	Chr1.St_28484799	LoOCR
1	28485290	28485635	7.94702	14.7229	Chr1.St_28485489	LoOCR
1	28556493	28556693	3.50303	2.22444	Chr1.St_28556576	dOCR
1	28568112	28568980	13.75	52.2048	Chr1.St_28568413	LoOCR
1	28577896	28578895	8.4058	33.0036	Chr1.St_28578579	dOCR
1	28609011	28609625	10.6695	35.1018	Chr1.St_28609340	LoOCR
1	28638057	28638992	4.33404	12.5714	Chr1.St_28638474	LoOCR
1	28642005	28642278	4.10509	14.2436	Chr1.St_28642120	LoOCR
1	28642533	28642738	2.81924	5.40767	Chr1.St_28642560	LoOCR
1	28644871	28645381	8.31296	37.9067	Chr1.St_28645182	LoOCR
1	28650937	28651635	8.39895	36.1173	Chr1.St_28651320	dOCR
1	28652424	28652697	2.58398	2.54498	Chr1.St_28652651	dOCR
1	28653299	28653709	4.40415	10.7251	Chr1.St_28653457	dOCR
1	28664969	28665878	13.1285	37.8242	Chr1.St_28665457	dOCR
1	28714426	28715239	9.82456	35.9444	Chr1.St_28714638	LoOCR
1	28722322	28722705	4.87805	6.26471	Chr1.St_28722419	LoOCR
1	28789740	28790090	5.91133	10.9579	Chr1.St_28789907	LoOCR
1	28801134	28801737	3.8961	9.66659	Chr1.St_28801567	dOCR
1	28805548	28806038	6.58153	30.8705	Chr1.St_28805760	LoOCR
1	28807772	28808017	3.84615	7.96294	Chr1.St_28807930	dOCR
1	28835480	28835924	5.52632	9.0967	Chr1.St_28835725	LoOCR
1	28836446	28836915	4.73684	6.63015	Chr1.St_28836766	LoOCR
1	28865653	28866246	7.80669	23.2046	Chr1.St_28866010	LoOCR
1	28866633	28866924	6.56028	17.7544	Chr1.St_28866794	LoOCR
1	28897108	28897308	3.50303	2.22444	Chr1.St_28897291	dOCR
1	28950266	28950716	4.13223	3.49015	Chr1.St_28950351	dOCR
1	28951218	28951429	5.55556	6.41628	Chr1.St_28951316	dOCR
1	28960876	28961375	11.1111	26.931	Chr1.St_28961072	LoOCR
1	28996518	28996878	8.33333	19.8817	Chr1.St_28996703	LoOCR
1	29003020	29003593	6.68449	12.8701	Chr1.St_29003418	dOCR
1	29046053	29046698	9.375	33.6055	Chr1.St_29046305	LoOCR
1	29052155	29052806	3.39806	3.19309	Chr1.St_29052297	LoOCR
1	29125263	29125981	8.92256	31.8305	Chr1.St_29125583	LoOCR
1	29155326	29155747	7.77778	13.0476	Chr1.St_29155525	dOCR
1	29163389	29164182	3.72578	12.5437	Chr1.St_29163689	LoOCR
1	29167326	29167806	5.51075	31.8142	Chr1.St_29167629	LoOCR
1	29168194	29168693	5.28512	28.3694	Chr1.St_29168445	LoOCR
1	29180463	29180921	5.51471	6.99109	Chr1.St_29180776	LoOCR
1	29237977	29238454	6.44391	24.7253	Chr1.St_29238301	dOCR
1	29240594	29240931	2.6738	2.76352	Chr1.St_29240626	LoOCR
1	29316082	29316763	9.62963	18.6143	Chr1.St_29316393	dOCR
1	29406784	29407463	13.4304	63.1737	Chr1.St_29407077	LoOCR
1	29412361	29412807	3.39806	3.19309	Chr1.St_29412461	LoOCR
1	29413092	29413292	3.96825	4.41906	Chr1.St_29413140	dOCR
1	29429844	29430231	5.6338	13.4015	Chr1.St_29430039	dOCR
1	29430519	29430982	11.0108	42.0724	Chr1.St_29430700	dOCR
1	29444568	29445344	4.90621	23.5929	Chr1.St_29445076	dOCR
1	29446299	29446848	3.99325	19.407	Chr1.St_29446508	dOCR
1	29449834	29450591	5.13614	30.0184	Chr1.St_29450405	LoOCR
1	29453167	29453503	3.93474	11.1143	Chr1.St_29453329	dOCR
1	29486486	29487479	7.14286	18.2722	Chr1.St_29486779	LoOCR
1	29487675	29488261	3.81356	4.87029	Chr1.St_29487976	dOCR
1	29495913	29497292	10.3982	32.0761	Chr1.St_29496081	LoOCR
1	29504875	29505098	4.52261	6.23529	Chr1.St_29505009	dOCR
1	29508666	29509062	6.70927	20.3293	Chr1.St_29508839	LoOCR
1	29513506	29513858	3.23529	4.48411	Chr1.St_29513735	LoOCR
1	29514149	29514400	3.15789	3.5224	Chr1.St_29514254	LoOCR
1	29611521	29611819	4.40415	5.72804	Chr1.St_29611623	LoOCR
1	29618652	29619203	6.13636	12.5987	Chr1.St_29618966	dOCR
1	29663522	29664333	14.8402	54.0154	Chr1.St_29663975	dOCR
1	29671315	29671610	4.86486	6.86324	Chr1.St_29671448	LoOCR
1	29676202	29676966	3.56083	5.72742	Chr1.St_29676307	LoOCR
1	29677304	29677742	7.16561	22.9512	Chr1.St_29677502	dOCR
1	29755496	29756147	4.47761	4.48104	Chr1.St_29755957	dOCR
1	29785979	29786559	3.0303	3.24794	Chr1.St_29786132	LoOCR
1	29792560	29793726	5.19169	23.9609	Chr1.St_29793508	dOCR
1	29795482	29795830	2.5394	3.65738	Chr1.St_29795551	dOCR
1	29828836	29829484	3.8961	8.10789	Chr1.St_29828957	dOCR
1	29829637	29830079	4.54545	11.4546	Chr1.St_29829943	LoOCR
1	29830757	29831162	2.61097	2.6106	Chr1.St_29831065	LoOCR
1	29831352	29831711	3.91645	8.16695	Chr1.St_29831539	LoOCR
1	29832039	29832361	4.12234	9.03097	Chr1.St_29832206	LoOCR
1	29838524	29839000	6.80473	12.2433	Chr1.St_29838721	dOCR
1	29876441	29876790	4.6875	4.80035	Chr1.St_29876670	dOCR
1	29955517	29956178	9.60526	45.0468	Chr1.St_29955957	dOCR
1	29962029	29962397	5.01859	10.1275	Chr1.St_29962168	LoOCR
1	29962785	29963197	3.94737	5.90484	Chr1.St_29963042	LoOCR
1	29985106	29985415	6.41026	14.4198	Chr1.St_29985235	LoOCR
1	29985673	29986166	12.5532	44.6112	Chr1.St_29985919	LoOCR
1	30025433	30025696	4.36893	5.94651	Chr1.St_30025594	dOCR
1	30034176	30035636	6.81544	52.3933	Chr1.St_30034785	dOCR
1	30088302	30088546	2.31481	3.00969	Chr1.St_30088380	LoOCR
1	30089747	30090624	5.1395	25.4709	Chr1.St_30089989	LoOCR
1	30124274	30124794	8.45771	20.6477	Chr1.St_30124606	dOCR
1	30210522	30210722	3.54839	2.83267	Chr1.St_30210572	dOCR
1	30218682	30219146	6.0757	26.2814	Chr1.St_30218959	dOCR
1	30219309	30219797	3.18091	6.32888	Chr1.St_30219514	dOCR
1	30306270	30306602	4.37879	3.84928	Chr1.St_30306463	dOCR
1	30477121	30478547	7.18085	27.1857	Chr1.St_30477780	dOCR
1	30521798	30522168	3.4915	17.8242	Chr1.St_30521975	dOCR
1	30522639	30523053	3.38904	15.9863	Chr1.St_30522868	dOCR
1	30524243	30525212	4.72973	32.3869	Chr1.St_30524694	dOCR
1	30540419	30541822	4.68557	25.0119	Chr1.St_30540786	dOCR
1	30544324	30544781	2.69784	8.95811	Chr1.St_30544444	LoOCR
1	30545061	30545443	2.3917	6.10543	Chr1.St_30545336	LoOCR
1	30546865	30547553	4.11437	16.7918	Chr1.St_30547293	LoOCR
1	30553464	30553818	5.2	14.7686	Chr1.St_30553619	dOCR
1	30553976	30554176	2.98913	3.86781	Chr1.St_30553999	dOCR
1	30555080	30555333	3.59802	6.99159	Chr1.St_30555187	dOCR
1	30562202	30562579	4.5977	10.6757	Chr1.St_30562330	LoOCR
1	30614550	30615290	8.69099	46.1548	Chr1.St_30614832	dOCR
1	30648405	30649102	16.1225	67.3815	Chr1.St_30648848	dOCR
1	30655950	30656764	8.07292	18.3538	Chr1.St_30656148	LoOCR
1	30722695	30722908	3.94091	3.00969	Chr1.St_30722750	dOCR
1	30795980	30796275	4.86111	10.0842	Chr1.St_30796098	LoOCR
1	30915428	30915903	7.00607	9.70588	Chr1.St_30915706	dOCR
1	30939754	30940394	9.35961	24.6517	Chr1.St_30940124	dOCR
1	30944790	30945432	6.62983	12.3434	Chr1.St_30945049	dOCR
1	30965404	30966186	3.60054	12.6717	Chr1.St_30965900	dOCR
1	30967939	30969042	4.87646	25.7777	Chr1.St_30968777	dOCR
1	30983268	30983781	4.54545	5.98387	Chr1.St_30983626	dOCR
1	31039550	31040112	4.94186	12.2874	Chr1.St_31039960	dOCR
1	31040565	31041422	3.53982	5.67403	Chr1.St_31041281	dOCR
1	31049746	31050295	6.10465	18.6141	Chr1.St_31049896	LoOCR
1	31050513	31051590	3.27635	4.78852	Chr1.St_31051061	LoOCR
1	31060465	31060899	11.2167	41.3599	Chr1.St_31060714	LoOCR
1	31103914	31104171	3.73134	3.99995	Chr1.St_31103996	LoOCR
1	31105405	31105840	4.24528	5.71159	Chr1.St_31105528	LoOCR
1	31113601	31113931	4.25532	6.2873	Chr1.St_31113772	LoOCR
1	31114285	31114819	10.1322	30.8845	Chr1.St_31114638	LoOCR
1	31190798	31191008	4.83871	6.81579	Chr1.St_31190837	LoOCR
1	31194862	31195140	6.06936	10.0984	Chr1.St_31194976	dOCR
1	31218728	31219150	9.82143	29.0269	Chr1.St_31218922	LoOCR
1	31220227	31220500	4.56731	6.61656	Chr1.St_31220360	LoOCR
1	31359837	31360246	4.34783	11.1444	Chr1.St_31360032	dOCR
1	31360702	31361228	4.66507	13.0836	Chr1.St_31361022	dOCR
1	31370871	31371149	6.21762	11.5579	Chr1.St_31371005	dOCR
1	31507319	31507604	3.9916	5.48083	Chr1.St_31507480	dOCR
1	31508083	31508563	3.32103	3.86446	Chr1.St_31508293	dOCR
1	31512765	31513061	3.19865	3.80468	Chr1.St_31512792	LoOCR
1	31549787	31550299	5.5	13.4371	Chr1.St_31549949	LoOCR
1	31558056	31558256	3.50467	3.59351	Chr1.St_31558220	LoOCR
1	31598630	31598936	3.94091	3.00969	Chr1.St_31598824	dOCR
1	31681843	31682321	10.7273	40.1033	Chr1.St_31682037	LoOCR
1	31683666	31683881	4.28082	7.75878	Chr1.St_31683774	LoOCR
1	31743675	31743918	3.94091	3.00969	Chr1.St_31743794	dOCR
1	31749931	31750305	7.6087	12.7662	Chr1.St_31750144	LoOCR
1	31845248	31845676	3.37838	2.38617	Chr1.St_31845409	LoOCR
1	31845922	31846132	4.36242	4.56183	Chr1.St_31845983	LoOCR
1	32043594	32044029	5.86081	13.9596	Chr1.St_32043818	LoOCR
1	32049454	32049830	3.78486	14.5817	Chr1.St_32049643	LoOCR
1	32052423	32053028	5.26676	28.6303	Chr1.St_32052774	LoOCR
1	32053368	32053811	4.42029	18.9057	Chr1.St_32053654	dOCR
1	32069918	32071057	7.01923	35.3808	Chr1.St_32070226	LoOCR
1	32071216	32071537	3.27181	8.08676	Chr1.St_32071405	LoOCR
1	32076294	32077098	3.49003	11.2095	Chr1.St_32076464	dOCR
1	32077419	32078249	6.24049	35.709	Chr1.St_32077869	dOCR
1	32081339	32081539	2.62206	3.93132	Chr1.St_32081370	dOCR
1	32143798	32144274	4.54545	7.47315	Chr1.St_32144133	dOCR
1	32150851	32151234	5.26316	7.57423	Chr1.St_32150996	LoOCR
1	32249662	32250081	12.7841	35.8152	Chr1.St_32249892	LoOCR
1	32273716	32274569	6.38298	21.9628	Chr1.St_32274347	LoOCR
1	32293229	32293633	5.18946	23.2408	Chr1.St_32293415	LoOCR
1	32294086	32294879	7.42812	46.6301	Chr1.St_32294418	LoOCR
1	32324232	32324477	3.25	8.00028	Chr1.St_32324347	LoOCR
1	32325668	32326132	5.56478	26.4401	Chr1.St_32325831	LoOCR
1	32328235	32328588	5.07881	20.9902	Chr1.St_32328452	dOCR
1	32351015	32351363	4.05728	18.9719	Chr1.St_32351213	dOCR
1	32353574	32354880	6.96056	56.4747	Chr1.St_32354089	LoOCR
1	32360672	32360985	4.55312	17.3798	Chr1.St_32360854	LoOCR
1	32361436	32361891	6.47059	34.7163	Chr1.St_32361619	LoOCR
1	32362869	32363801	3.66894	10.5825	Chr1.St_32363015	LoOCR
1	32415813	32416128	3.84615	2.87875	Chr1.St_32415932	dOCR
1	32425861	32426212	2.7881	2.25405	Chr1.St_32426177	dOCR
1	32427838	32428095	2.84404	4.99679	Chr1.St_32427943	dOCR
1	32431478	32431734	2.83993	5.31744	Chr1.St_32431624	LoOCR
1	32432059	32433043	6.93241	38.1927	Chr1.St_32432460	LoOCR
1	32442320	32442549	5.19481	6.79645	Chr1.St_32442447	LoOCR
1	32478053	32478253	4.84848	6.21413	Chr1.St_32478152	LoOCR
1	32497916	32498211	4.43038	4.93729	Chr1.St_32497959	dOCR
1	32503934	32504289	3.94089	4.61958	Chr1.St_32504117	LoOCR
1	32525546	32525748	3.94737	3.66221	Chr1.St_32525687	dOCR
1	32527119	32527594	4	3.74454	Chr1.St_32527503	dOCR
1	32592040	32592385	7.88183	11.8969	Chr1.St_32592214	dOCR
1	32606411	32606916	9.31507	41.2718	Chr1.St_32606670	LoOCR
1	32616684	32617475	7.02128	17.0846	Chr1.St_32617148	dOCR
1	32801776	32802179	8.33333	28.6294	Chr1.St_32801991	LoOCR
1	32804518	32804764	3.11573	3.99675	Chr1.St_32804683	LoOCR
1	32816288	32816758	12.4629	60.9748	Chr1.St_32816509	LoOCR
1	32858301	32858759	4.41176	11.3466	Chr1.St_32858584	LoOCR
1	32861764	32862296	5.4878	17.8652	Chr1.St_32861918	LoOCR
1	32893286	32893782	6.25	21.9564	Chr1.St_32893605	dOCR
1	32894230	32895020	4.72637	12.9607	Chr1.St_32894603	dOCR
1	32895664	32895873	3.64078	7.35523	Chr1.St_32895766	dOCR
1	32931496	32931755	5.26316	11.7521	Chr1.St_32931644	dOCR
1	32932790	32933348	5.89226	15.2169	Chr1.St_32932914	dOCR
1	32950022	32950524	10.2381	29.3608	Chr1.St_32950222	LoOCR
1	33033213	33033720	4.80769	7.38685	Chr1.St_33033530	dOCR
1	33039068	33039642	7.03934	33.1657	Chr1.St_33039241	LoOCR
1	33043505	33044115	5.83501	24.1193	Chr1.St_33043768	dOCR
1	33044398	33044704	4.02597	8.75005	Chr1.St_33044547	dOCR
1	33115098	33115751	5.91806	32.4343	Chr1.St_33115536	LoOCR
1	33117995	33118758	5.54795	31.6443	Chr1.St_33118172	LoOCR
1	33148008	33148455	4.72689	15.221	Chr1.St_33148205	LoOCR
1	33148799	33149098	2.64831	3.43036	Chr1.St_33148877	LoOCR
1	33151417	33151960	6.77419	29.8674	Chr1.St_33151614	LoOCR
1	33295513	33296260	7.57576	21.6576	Chr1.St_33295679	dOCR
1	33304857	33305291	6.33803	16.7655	Chr1.St_33304999	LoOCR
1	33440531	33441126	10.1974	40.4713	Chr1.St_33440934	LoOCR
1	33448218	33448935	4.27632	23.1305	Chr1.St_33448481	LoOCR
1	33450695	33451506	3.9604	21.6064	Chr1.St_33450935	LoOCR
1	33490405	33490694	6.917	17.7456	Chr1.St_33490539	LoOCR
1	33544044	33544599	4.4702	8.80728	Chr1.St_33544410	LoOCR
1	33546357	33546681	3.71517	6.1152	Chr1.St_33546533	LoOCR
1	33590662	33590958	3.11573	3.99675	Chr1.St_33590784	dOCR
1	33594406	33594806	4.55235	19.2447	Chr1.St_33594580	LoOCR
1	33596803	33597192	4.3364	19.9642	Chr1.St_33596990	LoOCR
1	33599365	33599860	5.61427	33.532	Chr1.St_33599564	LoOCR
1	33602094	33602534	4.41459	14.359	Chr1.St_33602216	dOCR
1	33607812	33608717	9.67742	24.1861	Chr1.St_33608212	dOCR
1	33617941	33618616	4.59272	17.2387	Chr1.St_33618132	LoOCR
1	33619026	33619994	7.28643	43.0934	Chr1.St_33619412	LoOCR
1	33647248	33647486	3.11077	7.82865	Chr1.St_33647416	LoOCR
1	33649892	33650508	3.49544	10.5513	Chr1.St_33650287	LoOCR
1	33651024	33651538	4.8855	22.1482	Chr1.St_33651253	LoOCR
1	33739265	33739675	6.08466	10.9054	Chr1.St_33739447	LoOCR
1	33747045	33747578	5.82524	15.4332	Chr1.St_33747403	LoOCR
1	33757239	33757864	7.30479	29.4725	Chr1.St_33757597	LoOCR
1	33777736	33777973	4.10765	8.43771	Chr1.St_33777850	dOCR
1	33779190	33779879	10.7542	51.1582	Chr1.St_33779682	dOCR
1	33788683	33789181	5.91837	12.9191	Chr1.St_33788828	LoOCR
1	33789673	33789995	3.68852	4.62113	Chr1.St_33789840	LoOCR
1	33803900	33804769	6.03015	11.1926	Chr1.St_33804260	LoOCR
1	33852669	33853191	6.37982	19.8315	Chr1.St_33853031	LoOCR
1	33853869	33854283	6.47059	20.522	Chr1.St_33854058	LoOCR
1	33948466	33949022	11.0256	57.5889	Chr1.St_33948765	dOCR
1	33970550	33971115	5.69243	6.6257	Chr1.St_33970732	dOCR
1	33991452	33992037	5.20833	25.8199	Chr1.St_33991807	dOCR
1	33993719	33994188	3.8822	15.3387	Chr1.St_33993990	dOCR
1	33995464	33995687	2.52525	5.79045	Chr1.St_33995599	dOCR
1	33999979	34000334	4.34783	15.2834	Chr1.St_34000189	dOCR
1	34001427	34001629	3.22581	5.26475	Chr1.St_34001572	dOCR
1	34030208	34030770	8.61582	35.2333	Chr1.St_34030556	LoOCR
1	34032190	34032622	5.49296	15.6461	Chr1.St_34032436	LoOCR
1	34112366	34112837	4.63918	6.45146	Chr1.St_34112760	LoOCR
1	34135749	34136178	4.41176	6.89517	Chr1.St_34136001	dOCR
1	34136636	34137103	4.4	7.16237	Chr1.St_34136831	dOCR
1	34143724	34143958	3.9557	6.96536	Chr1.St_34143805	LoOCR
1	34144315	34144715	7.32484	23.8635	Chr1.St_34144510	LoOCR
1	34156224	34156781	3.47222	4.61797	Chr1.St_34156375	dOCR
1	34211304	34211863	5.04886	11.5602	Chr1.St_34211726	LoOCR
1	34223405	34223747	4.79705	9.28128	Chr1.St_34223575	LoOCR
1	34224719	34225472	9.58647	32.4624	Chr1.St_34224991	LoOCR
1	34443364	34443709	4.75352	9.49975	Chr1.St_34443541	dOCR
1	34444542	34445186	6.27178	16.5968	Chr1.St_34444705	dOCR
1	34498410	34498702	2.98507	2.13456	Chr1.St_34498647	dOCR
1	34507212	34507424	3.7037	3.7242	Chr1.St_34507304	LoOCR
1	34514593	34515130	5.58376	9.56799	Chr1.St_34514969	dOCR
1	34539530	34539739	3.07692	3.71893	Chr1.St_34539627	LoOCR
1	34539959	34540330	3.93939	7.186	Chr1.St_34540043	LoOCR
1	34541530	34541869	4.22535	9.04192	Chr1.St_34541716	LoOCR
1	34542331	34542707	4.28954	9.79807	Chr1.St_34542522	LoOCR
1	34547414	34547672	4.20792	5.36944	Chr1.St_34547543	dOCR
1	34589802	34590279	6.88889	15.8975	Chr1.St_34589949	LoOCR
1	34647786	34648357	10.0446	30.1039	Chr1.St_34648168	LoOCR
1	34648766	34649131	6.04167	13.1945	Chr1.St_34648960	LoOCR
1	34657531	34657840	3.84615	5.68185	Chr1.St_34657658	LoOCR
1	34684550	34684758	4.74138	4.6242	Chr1.St_34684723	dOCR
1	34689643	34690238	5.34351	6.39833	Chr1.St_34690103	dOCR
1	34704850	34705477	4.22535	7.34424	Chr1.St_34705301	LoOCR
1	34838056	34838778	13.9785	42.9441	Chr1.St_34838373	dOCR
1	34852422	34853141	6.44172	10.7643	Chr1.St_34852598	dOCR
1	34853325	34853550	5.32544	7.68277	Chr1.St_34853428	dOCR
1	34900062	34900364	3.33333	2.50264	Chr1.St_34900183	LoOCR
1	34901077	34901297	5.35714	7.73819	Chr1.St_34901191	LoOCR
1	34959384	34960058	12.6298	54.1275	Chr1.St_34959774	LoOCR
1	34970198	34970782	5.66038	12.7096	Chr1.St_34970614	LoOCR
1	34978953	34979313	3.39806	3.19309	Chr1.St_34979169	LoOCR
1	35019680	35020506	12.1849	62.0813	Chr1.St_35020201	LoOCR
1	35119106	35119697	7.25646	36.3694	Chr1.St_35119387	LoOCR
1	35122789	35123304	4.36321	11.4893	Chr1.St_35123106	dOCR
1	35135736	35136352	6.88889	15.8975	Chr1.St_35135917	LoOCR
1	35203329	35203776	9.53757	22.2475	Chr1.St_35203597	dOCR
1	35242150	35242678	6.97674	15.6397	Chr1.St_35242486	dOCR
1	35252768	35253231	7.51979	29.7073	Chr1.St_35252965	dOCR
1	35260689	35261152	3.72596	7.85428	Chr1.St_35260826	LoOCR
1	35262709	35263082	4.34322	12.6039	Chr1.St_35262866	LoOCR
1	35267841	35268218	2.80112	3.06623	Chr1.St_35268075	dOCR
1	35275812	35276019	4.18006	7.79513	Chr1.St_35275927	dOCR
1	35278560	35279123	7.63889	23.7544	Chr1.St_35278905	LoOCR
1	35299158	35299494	5.58036	10.6621	Chr1.St_35299354	dOCR
1	35372269	35373178	6.95122	27.8045	Chr1.St_35372433	LoOCR
1	35414093	35414559	7.19697	11.219	Chr1.St_35414415	dOCR
1	35469284	35469763	4.00697	6.56293	Chr1.St_35469612	LoOCR
1	35476069	35476807	9.53177	35.7233	Chr1.St_35476298	LoOCR
1	35493470	35494761	7.5431	19.1824	Chr1.St_35494593	dOCR
1	35501075	35501320	4.01235	7.37292	Chr1.St_35501202	LoOCR
1	35502612	35502842	4.17827	8.91074	Chr1.St_35502742	LoOCR
1	35504373	35505074	4.01554	8.7199	Chr1.St_35504904	LoOCR
1	35608907	35609162	10.0712	17.7686	Chr1.St_35609020	LoOCR
1	35617750	35618099	3.28467	2.08824	Chr1.St_35617945	LoOCR
1	35681059	35681366	8.33333	14.4321	Chr1.St_35681233	dOCR
1	35712291	35712537	3.53698	5.21304	Chr1.St_35712433	LoOCR
1	35717098	35717767	7.56522	44.407	Chr1.St_35717464	LoOCR
1	35718386	35718994	7.36364	40.6119	Chr1.St_35718676	LoOCR
1	35725465	35725665	3.0888	3.00969	Chr1.St_35725647	LoOCR
1	35745504	35745922	3.73134	3.99995	Chr1.St_35745768	LoOCR
1	35767416	35768469	7.26257	26.5072	Chr1.St_35768240	LoOCR
1	35815878	35816298	4.36242	4.56183	Chr1.St_35815951	LoOCR
1	35816638	35817110	4.11392	4.1645	Chr1.St_35817029	LoOCR
1	35900292	35900872	10.472	46.6415	Chr1.St_35900554	dOCR
1	35901013	35901520	7.81711	28.6765	Chr1.St_35901369	dOCR
1	35933278	35933492	4.03226	4.53084	Chr1.St_35933372	dOCR
1	35934565	35934780	4.73684	6.63015	Chr1.St_35934672	LoOCR
1	35942830	35943230	4.20673	10.4082	Chr1.St_35943069	dOCR
1	35944683	35945682	7.12531	28.8621	Chr1.St_35944944	LoOCR
1	35960288	35960693	4.45736	7.58212	Chr1.St_35960428	LoOCR
1	35961243	35961445	3.58491	4.6385	Chr1.St_35961278	LoOCR
1	35970402	35971179	11.5836	55.0085	Chr1.St_35970698	LoOCR
1	36041008	36041342	3.93701	3.20316	Chr1.St_36041232	LoOCR
1	36049448	36049812	3.46535	3.31126	Chr1.St_36049740	dOCR
1	36109069	36109545	9.53757	22.2475	Chr1.St_36109332	dOCR
1	36140216	36141113	5.34826	16.6705	Chr1.St_36140547	LoOCR
1	36142342	36142587	2.72109	3.48831	Chr1.St_36142403	LoOCR
1	36157004	36157969	9.32203	34.0219	Chr1.St_36157483	dOCR
1	36158390	36158762	3.93836	6.40281	Chr1.St_36158672	dOCR
1	36169915	36170524	4.62185	4.4455	Chr1.St_36170406	dOCR
1	36211732	36212107	3.46535	3.31126	Chr1.St_36211884	LoOCR
1	36246020	36246449	13.3466	51.9202	Chr1.St_36246209	LoOCR
1	36393143	36393524	6.68103	15.4431	Chr1.St_36393383	dOCR
1	36393717	36394218	8.73362	24.3773	Chr1.St_36394035	dOCR
1	36445599	36446031	7.36434	11.4919	Chr1.St_36445730	dOCR
1	36474180	36474946	7.20339	17.9499	Chr1.St_36474773	LoOCR
1	36485931	36486637	6.46976	41.1585	Chr1.St_36486399	dOCR
1	36487450	36488241	7.20399	49.2268	Chr1.St_36487799	dOCR
1	36504130	36504541	7.15768	34.0973	Chr1.St_36504345	dOCR
1	36507867	36508090	2.17778	4.4295	Chr1.St_36507981	dOCR
1	36510864	36512077	3.35475	20.2847	Chr1.St_36511038	LoOCR
1	36512282	36512582	2.23935	6.06131	Chr1.St_36512411	LoOCR
1	36515001	36515631	4.26357	29.1349	Chr1.St_36515464	dOCR
1	36534253	36534922	6.0241	9.63384	Chr1.St_36534646	dOCR
1	36541074	36541841	5.35714	6.73812	Chr1.St_36541231	dOCR
1	36588049	36588558	4.09556	7.0385	Chr1.St_36588380	LoOCR
1	36592118	36592596	4.07523	7.53227	Chr1.St_36592424	LoOCR
1	36671821	36672206	3.87324	3.32264	Chr1.St_36671880	LoOCR
1	36750067	36750267	4.08163	4.87292	Chr1.St_36750155	dOCR
1	36751379	36751900	5.6338	10.4022	Chr1.St_36751763	LoOCR
1	36826135	36826567	13.1372	51.4025	Chr1.St_36826331	LoOCR
1	36834298	36834525	3.42105	3.02831	Chr1.St_36834377	LoOCR
1	36843577	36843787	4.32099	4.75747	Chr1.St_36843672	dOCR
1	36899455	36900002	10.8163	36.6667	Chr1.St_36899679	LoOCR
1	37166555	37167050	7.66871	14.6989	Chr1.St_37166688	LoOCR
1	37177088	37177580	5.81395	9.25988	Chr1.St_37177381	LoOCR
1	37178405	37178766	6.17284	9.89559	Chr1.St_37178642	LoOCR
1	37198019	37198795	7.48503	14.3656	Chr1.St_37198150	LoOCR
1	37264548	37264896	5.70652	9.43378	Chr1.St_37264747	dOCR
1	37265093	37265416	3.82514	3.92907	Chr1.St_37265256	LoOCR
1	37281047	37281584	6.91489	31.3077	Chr1.St_37281231	LoOCR
1	37282928	37283471	3.27198	6.6335	Chr1.St_37283273	LoOCR
1	37296592	37297052	6.13031	7.6221	Chr1.St_37296702	dOCR
1	37343840	37344949	6.17021	13.479	Chr1.St_37344030	LoOCR
1	37362021	37362530	4.81667	4.73529	Chr1.St_37362105	dOCR
1	37475713	37476073	9.87261	21.761	Chr1.St_37475902	LoOCR
1	37493927	37494159	3.81232	6.85626	Chr1.St_37494021	dOCR
1	37495171	37495469	4.67422	11.2053	Chr1.St_37495290	dOCR
1	37497575	37497962	4.23163	11.3457	Chr1.St_37497763	dOCR
1	37502786	37503108	3.35157	10.5531	Chr1.St_37502942	LoOCR
1	37505551	37506415	7.27273	51.0096	Chr1.St_37505829	dOCR
1	37531806	37532800	5.9761	13.4441	Chr1.St_37532521	dOCR
1	37578550	37579446	6.57143	21.684	Chr1.St_37579248	dOCR
1	37677782	37678677	5.78571	32.9318	Chr1.St_37678246	LoOCR
1	37682176	37682958	6.05828	33.5473	Chr1.St_37682612	LoOCR
1	37688593	37689066	4	3.74454	Chr1.St_37688715	dOCR
1	37723548	37724097	11.3636	29.8505	Chr1.St_37723814	dOCR
1	37762755	37763029	5.73248	8.38698	Chr1.St_37762924	LoOCR
1	37840979	37841179	4.06977	4.34224	Chr1.St_37841098	LoOCR
1	37846349	37846625	4.65686	6.78655	Chr1.St_37846513	LoOCR
1	37906972	37907934	8.98058	43.4564	Chr1.St_37907414	dOCR
1	37916806	37917122	3.47594	3.12066	Chr1.St_37916895	LoOCR
1	37927087	37927334	5.91716	9.44424	Chr1.St_37927155	LoOCR
1	37970519	37970790	4.37879	3.84928	Chr1.St_37970694	dOCR
1	38045644	38046237	11.6915	34.897	Chr1.St_38045904	LoOCR
1	38076953	38077612	7.92952	20.529	Chr1.St_38077445	LoOCR
1	38081287	38081502	3.52349	4.95507	Chr1.St_38081420	LoOCR
1	38086372	38087174	8.30619	29.0723	Chr1.St_38086836	dOCR
1	38159710	38159914	4.67033	6.20754	Chr1.St_38159845	dOCR
1	38160795	38161683	5.46448	8.62582	Chr1.St_38161333	dOCR
1	38189210	38189415	4.25532	4.13844	Chr1.St_38189273	LoOCR
1	38234143	38234794	11.5763	34.6538	Chr1.St_38234457	LoOCR
1	38242745	38242968	3.84615	3.06956	Chr1.St_38242936	dOCR
1	38255316	38255719	4.05405	4.56864	Chr1.St_38255598	LoOCR
1	38258445	38258677	5.61225	9.62286	Chr1.St_38258603	LoOCR
1	38320394	38320765	5.68182	7.25742	Chr1.St_38320576	LoOCR
1	38341599	38341912	6.27907	12.8967	Chr1.St_38341732	LoOCR
1	38342145	38342525	2.8169	1.85728	Chr1.St_38342150	LoOCR
1	38361177	38361377	3.87931	2.92639	Chr1.St_38361272	dOCR
1	38393457	38393657	4.82955	6.48938	Chr1.St_38393591	LoOCR
1	38404048	38404657	8.99183	39.1233	Chr1.St_38404462	LoOCR
1	38456771	38457268	9.07173	26.7621	Chr1.St_38457087	LoOCR
1	38514112	38514312	3.44203	4.33324	Chr1.St_38514165	LoOCR
1	38515833	38516377	9.59596	35.8997	Chr1.St_38516029	LoOCR
1	38526122	38526599	6.34328	15.9408	Chr1.St_38526440	LoOCR
1	38527095	38527339	4.13669	6.8612	Chr1.St_38527241	LoOCR
1	38581910	38582464	4.88069	15.7761	Chr1.St_38582312	LoOCR
1	38583555	38584721	3.95299	10.1225	Chr1.St_38584243	LoOCR
1	38593486	38594280	8.08823	24.9117	Chr1.St_38594107	LoOCR
1	38599687	38600191	4.87805	6.26471	Chr1.St_38599781	LoOCR
1	38606465	38607217	4.7619	6.67598	Chr1.St_38606651	dOCR
1	38637928	38638566	11.0811	55.2939	Chr1.St_38638228	LoOCR
1	38684934	38685663	8.66477	35.386	Chr1.St_38685486	LoOCR
1	38690305	38690665	6.23229	19.8166	Chr1.St_38690471	LoOCR
1	38697460	38697855	5.6266	17.9404	Chr1.St_38697686	dOCR
1	38701706	38702224	8.48564	36.9293	Chr1.St_38701945	dOCR
1	38733218	38733529	5.34884	9.46302	Chr1.St_38733384	LoOCR
1	38733931	38734283	9.67742	27.5687	Chr1.St_38734092	LoOCR
1	38902969	38903274	5.41237	8.88111	Chr1.St_38903101	LoOCR
1	38915245	38915611	4.0625	7.50005	Chr1.St_38915341	LoOCR
1	38917157	38917592	4.85437	10.7237	Chr1.St_38917419	LoOCR
1	38975416	38976230	14.7679	109.016	Chr1.St_38975820	LoOCR
1	38984361	38984652	6.19048	12.3085	Chr1.St_38984510	LoOCR
1	38997259	38997624	4.05405	5.34411	Chr1.St_38997357	LoOCR
1	39085049	39085553	4.0856	6.20535	Chr1.St_39085219	LoOCR
1	39090980	39091485	9.58084	39.8417	Chr1.St_39091170	dOCR
1	39106052	39106471	4.84848	11.3654	Chr1.St_39106206	dOCR
1	39154741	39155293	7.48663	15.7573	Chr1.St_39155142	LoOCR
1	39163595	39163943	3.39506	2.59766	Chr1.St_39163802	LoOCR
1	39213878	39214391	7.83848	35.2116	Chr1.St_39214112	LoOCR
1	39220521	39220788	5.20833	13.3785	Chr1.St_39220646	LoOCR
1	39220951	39221186	4.48916	9.45974	Chr1.St_39221093	LoOCR
1	39233151	39233576	4.51745	14.1382	Chr1.St_39233396	LoOCR
1	39236354	39236610	3.40265	7.94157	Chr1.St_39236470	LoOCR
1	39237616	39238068	3.79747	10.8468	Chr1.St_39237922	LoOCR
1	39246605	39247385	10.8696	50.2975	Chr1.St_39247180	LoOCR
1	39357208	39359056	7.11712	38.5727	Chr1.St_39358745	dOCR
1	39387303	39388330	5.47337	14.8474	Chr1.St_39388032	LoOCR
1	39393901	39394117	3.63985	4.75283	Chr1.St_39393958	LoOCR
1	39402641	39402929	2.69784	2.08936	Chr1.St_39402812	dOCR
1	39408296	39408699	4.30712	7.24777	Chr1.St_39408407	LoOCR
1	39416771	39417160	6.41026	12.3393	Chr1.St_39417062	LoOCR
1	39423534	39424072	11.7737	54.3062	Chr1.St_39423744	LoOCR
1	39464231	39464740	5.8309	17.0158	Chr1.St_39464556	LoOCR
1	39488265	39489062	4.10367	21.4628	Chr1.St_39488722	dOCR
1	39489587	39489921	3.38115	14.4039	Chr1.St_39489746	dOCR
1	39492071	39492682	4.95382	40.7647	Chr1.St_39492359	LoOCR
1	39495311	39495901	4.29129	19.7194	Chr1.St_39495491	dOCR
1	39568855	39569227	5.62914	7.85756	Chr1.St_39569021	LoOCR
1	39585572	39585808	4.69484	13.5009	Chr1.St_39585654	LoOCR
1	39589050	39589369	3.56671	12.738	Chr1.St_39589171	LoOCR
1	39591986	39592740	7.84314	54.1095	Chr1.St_39592215	LoOCR
1	39597717	39598020	4.52675	7.43341	Chr1.St_39597830	dOCR
1	39598501	39598714	3.31754	3.0506	Chr1.St_39598667	dOCR
1	39599419	39599697	4.52261	6.23529	Chr1.St_39599561	dOCR
1	39676356	39676845	2.69122	2.65697	Chr1.St_39676479	LoOCR
1	39679767	39681279	5.14286	13.5444	Chr1.St_39681142	dOCR
1	39745037	39745359	3.72807	4.46335	Chr1.St_39745167	dOCR
1	39746703	39746950	3.19149	3.01547	Chr1.St_39746782	LoOCR
1	39755306	39755940	13.4241	53.4871	Chr1.St_39755506	LoOCR
1	40009646	40010136	6.13031	7.6221	Chr1.St_40010004	dOCR
1	40034160	40035029	6.06695	13.2508	Chr1.St_40034324	LoOCR
1	40092135	40092634	9.22131	28.2091	Chr1.St_40092287	LoOCR
1	40103626	40104135	7.10594	27.4069	Chr1.St_40103838	LoOCR
1	40107741	40108017	3.72093	8.08463	Chr1.St_40107897	LoOCR
1	40115501	40115808	3.5545	7.09465	Chr1.St_40115622	LoOCR
1	40116179	40116935	5.22959	15.5704	Chr1.St_40116672	LoOCR
1	40145575	40145796	5.65217	6.56482	Chr1.St_40145685	dOCR
1	40162809	40163040	4.01069	4.49331	Chr1.St_40162904	LoOCR
1	40239941	40240331	5.36913	7.0859	Chr1.St_40240119	LoOCR
1	40253225	40253600	10.3604	31.3975	Chr1.St_40253411	LoOCR
1	40260890	40261902	6.0231	30.936	Chr1.St_40261376	dOCR
1	40265877	40267559	4.74777	21.4721	Chr1.St_40266861	dOCR
1	40268601	40268875	3.9966	12.9595	Chr1.St_40268731	LoOCR
1	40276363	40276651	5.21739	13.758	Chr1.St_40276497	dOCR
1	40277204	40277708	5.1105	13.7988	Chr1.St_40277576	dOCR
1	40278484	40278834	3.42105	5.80743	Chr1.St_40278804	dOCR
1	40285152	40285895	7.68229	31.2138	Chr1.St_40285463	LoOCR
1	40351459	40351709	5.65217	6.56482	Chr1.St_40351587	dOCR
1	40358520	40358841	4.86111	5.63456	Chr1.St_40358658	dOCR
1	40410425	40410625	3.61217	4.69614	Chr1.St_40410529	dOCR
1	40413472	40413933	4.59559	8.49954	Chr1.St_40413559	dOCR
1	40423271	40423791	8.65385	41.2157	Chr1.St_40423443	dOCR
1	40423994	40424507	4.95781	16.7279	Chr1.St_40424180	dOCR
1	40428516	40428848	5.42636	16.5544	Chr1.St_40428683	LoOCR
1	40463567	40463959	5.49872	17.1547	Chr1.St_40463751	LoOCR
1	40464280	40464794	7.37914	29.7224	Chr1.St_40464523	dOCR
1	40515845	40516483	12.9758	56.4169	Chr1.St_40516092	LoOCR
1	40552102	40552516	8.31971	13.0287	Chr1.St_40552338	dOCR
1	40594478	40594791	7.55396	22.5667	Chr1.St_40594613	LoOCR
1	40599451	40600064	4.73118	14.9131	Chr1.St_40599604	dOCR
1	40606119	40606396	4.16667	5.83205	Chr1.St_40606256	dOCR
1	40616201	40617988	9.74499	65.0357	Chr1.St_40617639	LoOCR
1	40712587	40713116	11.1722	42.4936	Chr1.St_40712786	LoOCR
1	40718058	40718376	4.24528	5.71159	Chr1.St_40718290	LoOCR
1	40771889	40772754	8.86076	25.7339	Chr1.St_40772559	dOCR
1	40780774	40781068	7.57576	21.6576	Chr1.St_40780925	LoOCR
1	40790357	40790730	6.72414	19.0466	Chr1.St_40790507	LoOCR
1	40790961	40791336	4.56204	8.42167	Chr1.St_40791151	LoOCR
1	40801615	40802996	9.28899	48.4403	Chr1.St_40802543	dOCR
1	40934246	40934624	6.53207	25.4632	Chr1.St_40934420	dOCR
1	40935131	40935596	5.01165	15.5555	Chr1.St_40935359	dOCR
1	40936040	40936667	4.41176	12.2456	Chr1.St_40936477	dOCR
1	40946438	40946868	5.93525	14.5352	Chr1.St_40946637	LoOCR
1	41016830	41017185	6.74847	11.7197	Chr1.St_41017005	LoOCR
1	41089067	41089808	7.8853	24.3942	Chr1.St_41089539	LoOCR
1	41115425	41116061	7.88177	18.459	Chr1.St_41115765	LoOCR
1	41139786	41141280	8.55457	64.0586	Chr1.St_41140784	dOCR
1	41162025	41162312	4.91071	11.8667	Chr1.St_41162155	LoOCR
1	41162687	41163338	10.1429	45.6239	Chr1.St_41163142	LoOCR
1	41193312	41193523	4.47154	4.2202	Chr1.St_41193383	LoOCR
1	41196413	41196644	4.37956	4.33046	Chr1.St_41196483	dOCR
1	41238470	41238916	7.77778	13.0476	Chr1.St_41238635	dOCR
1	41253525	41253755	4.37879	3.84928	Chr1.St_41253577	dOCR
1	41273684	41274367	5.35714	9.83401	Chr1.St_41274182	LoOCR
1	41292973	41293758	6.28272	11.6835	Chr1.St_41293110	dOCR
1	41343926	41344320	7.85714	13.6363	Chr1.St_41344176	dOCR
1	41370695	41371164	11.1111	45.4439	Chr1.St_41370855	dOCR
1	41371669	41372012	10.6529	41.7295	Chr1.St_41371842	dOCR
1	41453676	41454433	6.01093	10.3776	Chr1.St_41453869	LoOCR
1	41459396	41459845	13.7931	56.5	Chr1.St_41459616	LoOCR
1	41464612	41464812	3.47985	4.41469	Chr1.St_41464640	LoOCR
1	41465217	41465745	8.88889	24.7247	Chr1.St_41465442	LoOCR
1	41574949	41575317	3.84615	3.73291	Chr1.St_41575197	LoOCR
1	41590560	41591026	7.22022	20.7713	Chr1.St_41590819	LoOCR
1	41591357	41591643	4.98221	10.3777	Chr1.St_41591523	LoOCR
1	41599775	41600280	5.31561	12.5978	Chr1.St_41600114	LoOCR
1	41601068	41601494	4.88215	10.4649	Chr1.St_41601189	dOCR
1	41695792	41696477	6.93069	40.0002	Chr1.St_41696091	LoOCR
1	41700232	41700828	4.0783	14.1267	Chr1.St_41700378	dOCR
1	41701007	41701271	3.41131	7.75284	Chr1.St_41701117	dOCR
1	41722610	41723099	8.22148	27.8094	Chr1.St_41722886	LoOCR
1	41792324	41792991	8.13397	37.2747	Chr1.St_41792609	LoOCR
1	41799483	41799793	2.77778	3.16858	Chr1.St_41799595	LoOCR
1	41806657	41806887	3.33333	3.48275	Chr1.St_41806752	dOCR
1	41812118	41812594	7.5419	15.397	Chr1.St_41812281	LoOCR
1	41831670	41831914	3.34773	6.6712	Chr1.St_41831829	LoOCR
1	41832288	41832592	2.78373	3.98218	Chr1.St_41832394	LoOCR
1	41833441	41834305	7.35294	35.3388	Chr1.St_41833730	LoOCR
1	41844543	41845346	13.0795	59.4255	Chr1.St_41844977	LoOCR
1	41896889	41897162	3.66569	6.23056	Chr1.St_41897023	dOCR
1	41901528	41902014	8.30904	32.1882	Chr1.St_41901726	LoOCR
1	42054262	42054845	13.9628	80.2237	Chr1.St_42054591	LoOCR
1	42081735	42082055	4.13223	3.49015	Chr1.St_42081882	dOCR
1	42116667	42117174	8.48057	27.981	Chr1.St_42117061	LoOCR
1	42239367	42239685	6.42458	11.5455	Chr1.St_42239527	LoOCR
1	42292009	42292341	9.01639	21.2434	Chr1.St_42292189	LoOCR
1	42392738	42393071	3.94091	3.00969	Chr1.St_42392926	LoOCR
1	42406230	42406576	3.78151	2.78622	Chr1.St_42406306	dOCR
1	42435577	42435923	8.08081	26.9185	Chr1.St_42435708	LoOCR
1	42440703	42440973	3.44037	3.47681	Chr1.St_42440866	LoOCR
1	42454041	42454672	5.88235	13.2283	Chr1.St_42454226	LoOCR
1	42465990	42466417	9.64912	34.9025	Chr1.St_42466218	LoOCR
1	42563149	42563470	4.93421	6.0519	Chr1.St_42563304	dOCR
1	42581360	42581697	6.59722	10.2274	Chr1.St_42581510	LoOCR
1	42743737	42744372	6.73516	27.9411	Chr1.St_42744074	LoOCR
1	42746505	42747097	6.60793	27.9145	Chr1.St_42746682	LoOCR
1	42757582	42757958	8.5034	29.0909	Chr1.St_42757770	LoOCR
1	42761812	42762110	4.05405	11.8316	Chr1.St_42761965	LoOCR
1	42763793	42764995	5.16432	16.4194	Chr1.St_42763983	dOCR
1	42783511	42784042	10.4316	38.7259	Chr1.St_42783720	LoOCR
1	42953885	42954723	9.36455	34.6984	Chr1.St_42954399	dOCR
1	43004044	43004266	4.04412	3.58115	Chr1.St_43004085	dOCR
1	43040495	43042093	5.13959	29.3361	Chr1.St_43041691	dOCR
1	43043433	43043761	4.198	19.4931	Chr1.St_43043607	LoOCR
1	43045113	43045333	3.21564	10.3014	Chr1.St_43045234	LoOCR
1	43079300	43080077	7.68194	30.2313	Chr1.St_43079921	LoOCR
1	43082835	43083166	3.59802	6.99159	Chr1.St_43083008	LoOCR
1	43088812	43089016	2.38095	3.48361	Chr1.St_43088938	LoOCR
1	43089334	43090595	7.28528	46.8514	Chr1.St_43090245	LoOCR
1	43105029	43105667	6.65236	15.3797	Chr1.St_43105222	dOCR
1	43106611	43106831	4.1502	6.34403	Chr1.St_43106682	dOCR
1	43286203	43286818	4.90431	14.5204	Chr1.St_43286484	LoOCR
1	43291757	43292375	10.8309	48.9511	Chr1.St_43292182	LoOCR
1	43306712	43307054	7.69231	22.9176	Chr1.St_43306896	dOCR
1	43307358	43307689	6.36042	16.8223	Chr1.St_43307492	dOCR
1	43316401	43317112	7.41525	18.8948	Chr1.St_43316752	LoOCR
1	43334640	43335068	9.62343	29.7139	Chr1.St_43334838	LoOCR
1	43344074	43344596	5.80524	13.4366	Chr1.St_43344244	LoOCR
1	43344871	43345277	4.0678	6.97239	Chr1.St_43345143	LoOCR
1	43355833	43356092	5.90551	19.2176	Chr1.St_43355999	LoOCR
1	43359358	43359694	3.11778	5.15005	Chr1.St_43359524	LoOCR
1	43362407	43362888	3.37838	5.47544	Chr1.St_43362605	LoOCR
1	43373369	43373835	5.55556	8.4363	Chr1.St_43373510	LoOCR
1	43446350	43446959	11.8474	42.9247	Chr1.St_43446745	LoOCR
1	43552780	43553686	16.092	71.0883	Chr1.St_43553259	dOCR
1	43566546	43567231	10.5505	31.8199	Chr1.St_43566727	LoOCR
1	43581663	43581912	5.05952	6.88966	Chr1.St_43581753	LoOCR
1	43643252	43643452	4.08654	5.14351	Chr1.St_43643380	dOCR
1	43646637	43646942	7.47664	17.6138	Chr1.St_43646804	LoOCR
1	43713093	43713350	5.04808	8.17922	Chr1.St_43713249	LoOCR
1	43724246	43724446	2.90023	4.15558	Chr1.St_43724363	LoOCR
1	43725170	43725614	9.63719	52.0003	Chr1.St_43725387	LoOCR
1	43747367	43747567	3.94091	3.00969	Chr1.St_43747427	dOCR
1	43824196	43824739	3.88128	4.75558	Chr1.St_43824271	LoOCR
1	43825066	43825295	5.30973	9.73496	Chr1.St_43825193	LoOCR
1	43833917	43834516	5.69395	13.5506	Chr1.St_43834188	dOCR
1	43893674	43894447	8.77378	47.5515	Chr1.St_43893847	dOCR
1	43899729	43900259	7.24206	36.3103	Chr1.St_43900029	LoOCR
1	43901027	43901416	4.85961	15.7005	Chr1.St_43901272	LoOCR
1	43911313	43911756	6.00649	16.3134	Chr1.St_43911511	LoOCR
1	43998961	43999522	12.1795	42.4199	Chr1.St_43999176	LoOCR
1	44008342	44008820	5.16796	15.0226	Chr1.St_44008534	LoOCR
1	44013789	44014103	3.02198	8.0059	Chr1.St_44013912	LoOCR
1	44014548	44015149	3.69596	13.1405	Chr1.St_44015030	LoOCR
1	44016273	44016544	2.88066	7.00928	Chr1.St_44016412	LoOCR
1	44017451	44017706	2.87518	6.81326	Chr1.St_44017550	LoOCR
1	44173676	44174057	8.88325	22.0422	Chr1.St_44173865	dOCR
1	44180246	44180619	7.5	12.5841	Chr1.St_44180428	LoOCR
1	44340718	44341204	4.58515	7.25334	Chr1.St_44341084	LoOCR
1	44342265	44342518	4.2735	6.3246	Chr1.St_44342415	LoOCR
1	44356523	44356966	6.06796	21.7635	Chr1.St_44356710	LoOCR
1	44358711	44359049	3.92157	9.75202	Chr1.St_44358828	LoOCR
1	44364060	44364558	3.30189	4.4409	Chr1.St_44364194	LoOCR
1	44381702	44382505	10.0503	50.607	Chr1.St_44382096	LoOCR
1	44421092	44421741	6.34921	8.66897	Chr1.St_44421614	dOCR
1	44510444	44511085	9.375	58.8435	Chr1.St_44510711	LoOCR
1	44512601	44513039	6.13208	28.1535	Chr1.St_44512763	LoOCR
1	44520849	44521095	3.84615	5.18312	Chr1.St_44520974	LoOCR
1	44532290	44532710	5.76037	11.0353	Chr1.St_44532450	LoOCR
1	44539337	44539568	3.63322	5.20588	Chr1.St_44539490	LoOCR
1	44542680	44543455	4.85075	9.40614	Chr1.St_44543032	dOCR
1	44553874	44554530	9.45513	36.6396	Chr1.St_44554313	LoOCR
1	44658605	44658805	3.94091	3.00969	Chr1.St_44658745	dOCR
1	44721179	44721481	5.42453	9.61581	Chr1.St_44721310	LoOCR
1	44733032	44733901	4.93274	8.27807	Chr1.St_44733158	LoOCR
1	44843270	44843512	6.56819	8.64972	Chr1.St_44843417	dOCR
1	44865331	44865573	6.13031	7.6221	Chr1.St_44865471	dOCR
1	44920725	44921011	4.45545	6.10971	Chr1.St_44920821	dOCR
1	44922318	44922527	3.58974	3.52797	Chr1.St_44922370	dOCR
1	44974606	44975263	11.7754	46.601	Chr1.St_44974995	LoOCR
1	44986672	44987149	4.66102	4.50405	Chr1.St_44986835	dOCR
1	45015721	45016805	10.6599	29.6577	Chr1.St_45016447	dOCR
1	45045815	45046545	5.51471	6.99109	Chr1.St_45046433	LoOCR
1	45110859	45111321	8.96861	24.902	Chr1.St_45111075	LoOCR
1	45116650	45116897	4.14013	4.20654	Chr1.St_45116786	dOCR
1	45170691	45171768	7.63598	37.9024	Chr1.St_45171473	LoOCR
1	45176303	45176975	8.45361	45.737	Chr1.St_45176681	LoOCR
1	45226051	45226596	9.82143	35.3587	Chr1.St_45226309	dOCR
1	45256133	45257061	9.16667	39.684	Chr1.St_45256425	dOCR
1	45261641	45261879	5.08772	10.9728	Chr1.St_45261736	LoOCR
1	45270620	45270839	5.10204	7.95011	Chr1.St_45270745	LoOCR
1	45286234	45286765	4.12736	10.1562	Chr1.St_45286568	LoOCR
1	45289911	45290432	7.68293	33.1794	Chr1.St_45290246	LoOCR
1	45357674	45357953	7.00607	9.70588	Chr1.St_45357839	dOCR
1	45359080	45359299	5.21739	5.60674	Chr1.St_45359210	dOCR
1	45392675	45393700	6.51042	12.5346	Chr1.St_45393560	dOCR
1	45446221	45446791	7.74854	28.4709	Chr1.St_45446631	dOCR
1	45447294	45447734	4.41177	9.55408	Chr1.St_45447602	dOCR
1	45511398	45512117	11.0577	61.4233	Chr1.St_45511691	LoOCR
1	45536110	45537314	7.58157	40.6009	Chr1.St_45536909	LoOCR
1	45537784	45538009	3.91969	11.0577	Chr1.St_45537899	LoOCR
1	45571705	45572019	6.03448	21.2441	Chr1.St_45571838	LoOCR
1	45573933	45574181	3.37972	7.42463	Chr1.St_45574034	LoOCR
1	45574924	45575163	2.6975	4.0293	Chr1.St_45575050	dOCR
1	45578743	45579199	2.58621	2.69031	Chr1.St_45579127	dOCR
1	45597808	45598248	5.57851	11.3981	Chr1.St_45597996	LoOCR
1	45604768	45605511	9.03614	27.7684	Chr1.St_45604962	LoOCR
1	45719177	45719760	7.59076	24.5965	Chr1.St_45719555	LoOCR
1	45728862	45729474	7.10594	27.4069	Chr1.St_45729253	LoOCR
1	45731364	45731678	3.47826	5.51829	Chr1.St_45731481	LoOCR
1	45765890	45766223	4.375	4.84649	Chr1.St_45766037	dOCR
1	45813403	45813758	8	16.7392	Chr1.St_45813567	dOCR
1	45815182	45815449	7.18391	13.812	Chr1.St_45815309	dOCR
1	45868426	45868982	11.0656	37.8792	Chr1.St_45868641	LoOCR
1	45877779	45877979	3.30578	1.96222	Chr1.St_45877869	LoOCR
1	45896562	45896991	9.01639	21.2434	Chr1.St_45896800	dOCR
1	45980849	45981300	5.9322	15.3198	Chr1.St_45981042	LoOCR
1	45986116	45986807	9.61539	40.5163	Chr1.St_45986426	dOCR
1	46014490	46014745	5.36913	12.7348	Chr1.St_46014617	LoOCR
1	46016924	46017426	4.03846	6.10342	Chr1.St_46017107	LoOCR
1	46023540	46023745	3.64583	3.62457	Chr1.St_46023696	LoOCR
1	46155848	46156118	3.7594	2.94705	Chr1.St_46156004	LoOCR
1	46156346	46156583	6.48855	9.26665	Chr1.St_46156494	LoOCR
1	46174981	46175270	3.8695	13.4581	Chr1.St_46175095	LoOCR
1	46178458	46178843	4.3949	21.1785	Chr1.St_46178687	dOCR
1	46179033	46180278	5.16779	28.0873	Chr1.St_46180127	dOCR
1	46183384	46183634	3.29912	9.45778	Chr1.St_46183493	LoOCR
1	46192468	46192777	5.7947	14.9627	Chr1.St_46192658	LoOCR
1	46199874	46200122	4.69208	10.9374	Chr1.St_46200040	LoOCR
1	46201388	46201773	6.9697	22.8555	Chr1.St_46201580	LoOCR
1	46315783	46316285	7.36041	15.9728	Chr1.St_46316093	LoOCR
1	46327623	46328059	7.65306	17.0287	Chr1.St_46327863	LoOCR
1	46374198	46375047	5.6	11.8182	Chr1.St_46374354	LoOCR
1	46380873	46381390	7.44681	28.9894	Chr1.St_46381203	LoOCR
1	46384068	46384541	3.67232	6.48785	Chr1.St_46384152	dOCR
1	46393311	46393826	10.9792	50.0194	Chr1.St_46393497	LoOCR
1	46496491	46496695	4.12088	8.74956	Chr1.St_46496583	dOCR
1	46497642	46498074	7.74278	31.4129	Chr1.St_46497825	dOCR
1	46498471	46498691	3.49741	6.24256	Chr1.St_46498564	dOCR
1	46499492	46499703	3.84615	7.96294	Chr1.St_46499618	LoOCR
1	46566368	46566709	12.2642	30.9251	Chr1.St_46566515	LoOCR
1	46643586	46644032	4.7619	4.91408	Chr1.St_46643728	dOCR
1	46665921	46667150	6.54912	24.2199	Chr1.St_46666335	LoOCR
1	46675454	46675702	4.37063	7.97293	Chr1.St_46675581	LoOCR
1	46812154	46812387	3.46821	2.9085	Chr1.St_46812246	dOCR
1	46819267	46819652	5.75916	9.90358	Chr1.St_46819548	LoOCR
1	46831815	46832167	6.58683	11.4308	Chr1.St_46831978	LoOCR
1	46897291	46897582	4.82625	9.02528	Chr1.St_46897464	dOCR
1	46898035	46898457	4.30712	7.24777	Chr1.St_46898204	dOCR
1	46903397	46903597	3.32447	5.33063	Chr1.St_46903470	LoOCR
1	46903743	46904088	7.44382	27.5424	Chr1.St_46903917	LoOCR
1	46926073	46926563	6.50888	11.2905	Chr1.St_46926406	dOCR
1	46954897	46955532	6.12903	24.8487	Chr1.St_46955256	LoOCR
1	46960795	46961866	5.12322	28.5409	Chr1.St_46961365	dOCR
1	46965748	46966097	4.78548	19.6919	Chr1.St_46965943	LoOCR
1	46974608	46974843	6.46552	8.49014	Chr1.St_46974751	dOCR
1	47026126	47027383	8.49858	34.3387	Chr1.St_47027007	LoOCR
1	47100470	47100994	3.64238	2.97597	Chr1.St_47100913	dOCR
1	47129647	47129893	3.39233	5.08111	Chr1.St_47129757	LoOCR
1	47132054	47132463	3.24385	5.9266	Chr1.St_47132134	LoOCR
1	47135376	47135647	2.7027	4.04597	Chr1.St_47135529	LoOCR
1	47137094	47137645	4.81481	17.8453	Chr1.St_47137248	LoOCR
1	47141631	47141932	5.77367	20.7498	Chr1.St_47141755	LoOCR
1	47154157	47155249	7.85563	39.2618	Chr1.St_47154582	LoOCR
1	47210910	47211583	6.16438	12.6577	Chr1.St_47211048	dOCR
1	47212120	47212421	5.8296	11.5612	Chr1.St_47212238	LoOCR
1	47217305	47217941	7.18232	14.257	Chr1.St_47217556	LoOCR
1	47398462	47398721	5.75758	8.79171	Chr1.St_47398593	LoOCR
1	47406229	47406599	10.7143	31.5761	Chr1.St_47406379	dOCR
1	47417005	47417287	5.6	6.79875	Chr1.St_47417106	LoOCR
1	47439730	47439930	4.10959	3.91234	Chr1.St_47439828	LoOCR
1	47509708	47509908	3.94091	3.00969	Chr1.St_47509733	dOCR
1	47565953	47566207	7.21393	15.6778	Chr1.St_47566083	LoOCR
1	47593225	47594150	3.31906	6.58	Chr1.St_47593854	LoOCR
1	47594941	47595317	5.80046	20.8435	Chr1.St_47595125	LoOCR
1	47659234	47659639	14.898	59.9562	Chr1.St_47659424	LoOCR
1	47730818	47731477	6.51106	24.5256	Chr1.St_47731054	dOCR
1	47745230	47745609	6.99301	20.1904	Chr1.St_47745418	dOCR
1	47748480	47748719	4.61538	8.23593	Chr1.St_47748634	LoOCR
1	47760352	47760932	7.73481	16.236	Chr1.St_47760718	dOCR
1	47787051	47787847	11.0507	79.9951	Chr1.St_47787438	LoOCR
1	47792207	47792707	6.78776	33.4978	Chr1.St_47792448	LoOCR
1	47814312	47814642	3.50303	2.22444	Chr1.St_47814470	dOCR
1	47878221	47878421	3.125	3.83059	Chr1.St_47878277	LoOCR
1	47879257	47879635	4.44785	9.35156	Chr1.St_47879444	LoOCR
1	47880365	47880848	3.57143	5.52492	Chr1.St_47880549	LoOCR
1	47980470	47980679	5.38462	6.46277	Chr1.St_47980527	dOCR
1	47987519	47987890	6.81818	10.1914	Chr1.St_47987662	LoOCR
1	48083283	48083799	4.61847	7.93436	Chr1.St_48083651	dOCR
1	48084513	48084876	5.65693	13.0799	Chr1.St_48084727	dOCR
1	48094607	48094937	11.4428	33.7435	Chr1.St_48094753	dOCR
1	48118758	48119377	10.3448	29.0003	Chr1.St_48119215	dOCR
1	48124434	48125231	6.89046	19.4754	Chr1.St_48124962	dOCR
1	48144867	48145213	3.34821	3.30741	Chr1.St_48145016	LoOCR
1	48146468	48146668	3.44828	3.28112	Chr1.St_48146596	dOCR
1	48279537	48279737	4.10628	5.18045	Chr1.St_48279623	LoOCR
1	48280463	48280869	6.48148	13.7331	Chr1.St_48280615	LoOCR
1	48287228	48287955	8.83777	42.4063	Chr1.St_48287604	LoOCR
1	48288877	48289174	4.63183	12.9756	Chr1.St_48289026	dOCR
1	48332623	48333308	8.33333	44.2102	Chr1.St_48332833	LoOCR
1	48337577	48337912	4.35393	18.8709	Chr1.St_48337767	LoOCR
1	48338968	48340227	5.54562	24.4655	Chr1.St_48340075	LoOCR
1	48355336	48356417	6.72043	12.939	Chr1.St_48355729	dOCR
1	48426003	48426301	6.0241	9.63384	Chr1.St_48426151	LoOCR
1	48430138	48430592	5.10204	6.32624	Chr1.St_48430412	LoOCR
1	48597610	48598863	10.5769	37.2951	Chr1.St_48598407	LoOCR
1	48716500	48716706	5.59441	7.45565	Chr1.St_48716588	dOCR
1	48802104	48802534	7.89474	16.059	Chr1.St_48802299	dOCR
1	48854419	48854718	3.62319	2.74712	Chr1.St_48854593	LoOCR
1	48930295	48930537	5.71429	9.08027	Chr1.St_48930433	LoOCR
1	48938034	48938828	8.36502	25.6037	Chr1.St_48938411	dOCR
1	48940071	48940385	2.78884	2.11198	Chr1.St_48940120	dOCR
1	48950270	48950872	7.50605	32.0752	Chr1.St_48950549	dOCR
1	48956082	48956953	3.66242	11.2819	Chr1.St_48956197	LoOCR
1	48959349	48960125	3.90764	11.798	Chr1.St_48959455	LoOCR
1	48960965	48961200	2.8463	4.83653	Chr1.St_48961083	LoOCR
1	49002429	49003948	7.32759	18.2284	Chr1.St_49003810	dOCR
1	49044218	49045536	8.33333	32.7812	Chr1.St_49044782	dOCR
1	49051345	49051898	3.85396	19.8408	Chr1.St_49051573	dOCR
1	49053586	49054833	4.94959	37.3539	Chr1.St_49054487	dOCR
1	49059838	49061003	4.40289	22.4253	Chr1.St_49060844	LoOCR
1	49063603	49063995	4.58221	21.8961	Chr1.St_49063789	LoOCR
1	49084273	49084517	2.86697	4.06062	Chr1.St_49084433	dOCR
1	49087261	49088332	7.52809	34.5709	Chr1.St_49087577	LoOCR
1	49088642	49088937	3.37423	7.1892	Chr1.St_49088734	LoOCR
1	49092850	49093077	4.26471	8.86386	Chr1.St_49092972	LoOCR
1	49095287	49095491	5	8.08463	Chr1.St_49095367	LoOCR
1	49180218	49180647	9.11458	22.5115	Chr1.St_49180474	dOCR
1	49278984	49279586	4.24837	4.38023	Chr1.St_49279451	LoOCR
1	49279998	49280306	4.54545	5.12523	Chr1.St_49280123	LoOCR
1	49292486	49292686	3.50303	2.22444	Chr1.St_49292516	LoOCR
1	49319777	49320036	4.37879	3.84928	Chr1.St_49319918	dOCR
1	49365509	49365709	3.71901	2.69685	Chr1.St_49365632	LoOCR
1	49481740	49482017	6.13031	7.6221	Chr1.St_49481859	dOCR
1	49534964	49535216	5.05952	6.88966	Chr1.St_49535046	LoOCR
1	49597197	49597399	4.375	4.84649	Chr1.St_49597337	LoOCR
1	49600802	49601383	6.5534	13.4596	Chr1.St_49601262	LoOCR
1	49712199	49712567	9.82906	43.4731	Chr1.St_49712370	LoOCR
1	49712899	49713423	11.1898	53.7768	Chr1.St_49713165	dOCR
1	49776268	49776936	13.1818	45.3807	Chr1.St_49776757	dOCR
1	49801900	49802686	9.96732	39.2372	Chr1.St_49802199	LoOCR
1	49823236	49823697	8.76623	17.6406	Chr1.St_49823383	LoOCR
1	49987455	49988148	8.07292	18.3538	Chr1.St_49987857	LoOCR
1	49996290	49996876	6.21118	9.96265	Chr1.St_49996422	LoOCR
1	50024048	50024336	5.17928	10.1524	Chr1.St_50024186	dOCR
1	50024762	50025412	3.65385	4.78243	Chr1.St_50024799	LoOCR
1	50033223	50033797	10.6838	49.7174	Chr1.St_50033495	LoOCR
1	50140127	50140599	12.749	48.4159	Chr1.St_50140301	LoOCR
1	50199988	50200522	9.96504	36.8994	Chr1.St_50200170	LoOCR
1	50229909	50230321	10.2804	30.0397	Chr1.St_50230101	LoOCR
1	50235742	50236261	4.81283	6.76886	Chr1.St_50235893	LoOCR
1	50394882	50395900	10.989	66.1139	Chr1.St_50395440	dOCR
1	50443155	50443705	6.5	12.9317	Chr1.St_50443341	LoOCR
1	50454840	50455132	4.01235	4.00046	Chr1.St_50455002	LoOCR
1	50513392	50513970	5.70652	9.43378	Chr1.St_50513558	dOCR
1	50514108	50514443	3.74332	3.79202	Chr1.St_50514308	LoOCR
1	50524081	50524566	9.78723	30.0949	Chr1.St_50524321	LoOCR
1	50719248	50719489	5.08475	7.25842	Chr1.St_50719326	LoOCR
1	50733934	50734613	4.79042	6.1152	Chr1.St_50734131	dOCR
1	50775077	50775364	10.5096	24.0524	Chr1.St_50775221	LoOCR
1	50880092	50880434	3.125	3.07646	Chr1.St_50880272	dOCR
1	50881464	50881928	10.6464	38.0738	Chr1.St_50881651	LoOCR
1	51076362	51077051	11.4335	46.9581	Chr1.St_51076694	LoOCR
1	51086312	51086557	3.09735	2.66286	Chr1.St_51086372	LoOCR
1	51127158	51127522	7.65957	19.9247	Chr1.St_51127345	LoOCR
1	51133692	51133993	3.05556	2.0818	Chr1.St_51133841	LoOCR
1	51226531	51227403	10.6695	35.1018	Chr1.St_51227097	dOCR
1	51356460	51356903	3.26087	6.80296	Chr1.St_51356645	dOCR
1	51360333	51360988	4.48819	18.0144	Chr1.St_51360838	LoOCR
1	51361545	51361784	3.11448	7.06979	Chr1.St_51361642	LoOCR
1	51363256	51363640	4.71513	16.1453	Chr1.St_51363451	dOCR
1	51398543	51399069	5.04292	17.0389	Chr1.St_51398718	dOCR
1	51399776	51400108	2.90792	6.08526	Chr1.St_51399909	dOCR
1	51404497	51405188	3.20755	13.7066	Chr1.St_51405043	dOCR
1	51405750	51406363	3.72024	18.6983	Chr1.St_51406138	dOCR
1	51407735	51408607	4.28731	22.9086	Chr1.St_51408210	dOCR
1	51443175	51443644	6.2963	8.95579	Chr1.St_51443422	dOCR
[truncated: 54,057 more rows]

## Sheet: Table S3
Table S3. Open chromatin regions in tassel
Chromosome	Start position	End position	Fold-change at OCR summit	-log10qvalue at OCR summit	OCR summit	OCR type
1	16989	17457	10.8696	20.0353	Chr1.St_17182	dOCR
1	22226	22590	5.13514	7.65304	Chr1.St_22364	dOCR
1	25203	25526	5.18135	8.07113	Chr1.St_25371	dOCR
1	44210	44412	4.51613	5.06372	Chr1.St_44330	LoOCR
1	49420	49646	4.7619	5.45979	Chr1.St_49508	LoOCR
1	55671	56033	7.59494	14.0468	Chr1.St_55861	LoOCR
1	132730	133155	7.45856	15.1759	Chr1.St_132906	dOCR
1	155136	155445	6.64062	9.47618	Chr1.St_155262	dOCR
1	171607	171877	5.34591	7.35644	Chr1.St_171768	dOCR
1	172184	172459	7.44048	14.2264	Chr1.St_172329	dOCR
1	179340	179554	4.0146	3.52917	Chr1.St_179429	dOCR
1	198754	199298	12.1118	30.4903	Chr1.St_199109	LoOCR
1	209339	209899	11.9335	55.702	Chr1.St_209705	dOCR
1	210071	210673	5.6231	15.2049	Chr1.St_210234	LoOCR
1	215777	216289	10.219	20.6071	Chr1.St_216039	LoOCR
1	262520	262813	7.0122	12.5677	Chr1.St_262656	dOCR
1	267869	268236	7.03518	14.8054	Chr1.St_268069	dOCR
1	324837	325046	4.54545	4.32101	Chr1.St_324992	dOCR
1	337527	338297	7.11009	16.304	Chr1.St_337656	LoOCR
1	368235	368435	5.45953	5.95559	Chr1.St_368371	dOCR
1	445595	445831	3.87597	3.11202	Chr1.St_445645	dOCR
1	463978	464735	8.26087	31.8786	Chr1.St_464279	dOCR
1	466225	466695	9.44444	41.442	Chr1.St_466424	dOCR
1	559955	560931	4.83871	8.69873	Chr1.St_560757	LoOCR
1	573155	573743	13.2275	39.8183	Chr1.St_573462	dOCR
1	687938	689317	5.44554	21.334	Chr1.St_688658	LoOCR
1	689670	690344	4.42043	14.0233	Chr1.St_689782	LoOCR
1	716645	717053	6.98925	13.8325	Chr1.St_716870	LoOCR
1	1011745	1012508	5.6213	8.52233	Chr1.St_1011927	LoOCR
1	1027324	1027700	6.34921	21.7558	Chr1.St_1027502	LoOCR
1	1031625	1031871	3.57143	7.35455	Chr1.St_1031743	LoOCR
1	1036575	1036888	5.35168	13.7197	Chr1.St_1036719	LoOCR
1	1037064	1037463	3.92491	6.35131	Chr1.St_1037325	LoOCR
1	1066273	1066473	3.69128	3.04448	Chr1.St_1066293	dOCR
1	1073002	1073419	7.54717	13.9623	Chr1.St_1073246	LoOCR
1	1231275	1231475	3.09278	3.37614	Chr1.St_1231421	LoOCR
1	1236130	1236506	7.9661	25.9808	Chr1.St_1236327	LoOCR
1	1452003	1452203	4.09091	3.22378	Chr1.St_1452045	dOCR
1	1491887	1492138	3.8674	3.99459	Chr1.St_1492028	LoOCR
1	1492272	1492683	3.88889	4.03104	Chr1.St_1492561	LoOCR
1	1526402	1526602	2.76923	2.67571	Chr1.St_1526490	LoOCR
1	1532739	1532949	3.50318	5.11855	Chr1.St_1532905	LoOCR
1	1533126	1533599	6.35179	17.9844	Chr1.St_1533314	LoOCR
1	1611260	1611889	9.45122	20.8958	Chr1.St_1611727	LoOCR
1	1637575	1637862	5.91449	6.94379	Chr1.St_1637691	dOCR
1	1715545	1715963	7.30519	23.2287	Chr1.St_1715726	LoOCR
1	1716980	1717753	6.89103	21.1786	Chr1.St_1717430	dOCR
1	1737074	1737448	7.55396	12.6245	Chr1.St_1737259	dOCR
1	1811015	1811475	7.17489	16.8956	Chr1.St_1811357	dOCR
1	1817701	1818035	3.79464	4.58026	Chr1.St_1817744	LoOCR
1	1843525	1843917	5.96708	24.5208	Chr1.St_1843724	LoOCR
1	1844998	1845259	3.4188	7.09541	Chr1.St_1845079	LoOCR
1	1845803	1846179	4.6875	14.0596	Chr1.St_1845995	LoOCR
1	1858147	1858424	6.37584	9.81854	Chr1.St_1858231	dOCR
1	1921723	1922247	5.71429	9.04707	Chr1.St_1922024	LoOCR
1	1937857	1938695	4.88599	20.7174	Chr1.St_1938283	LoOCR
1	1940129	1940792	4.24597	17.0879	Chr1.St_1940440	dOCR
1	1942576	1942999	4.42943	18.2657	Chr1.St_1942804	LoOCR
1	1944058	1944318	3.93617	10.0272	Chr1.St_1944216	LoOCR
1	2001529	2001824	3.63969	2.41063	Chr1.St_2001665	dOCR
1	2026251	2027368	4.82283	16.8164	Chr1.St_2026736	LoOCR
1	2033925	2034729	5.98291	18.1761	Chr1.St_2034174	LoOCR
1	2104116	2105290	9.92462	49.2698	Chr1.St_2104513	LoOCR
1	2113079	2113609	6.86695	16.2249	Chr1.St_2113428	LoOCR
1	2156048	2156462	7.95455	26.9467	Chr1.St_2156310	LoOCR
1	2170340	2170540	3.13725	3.09912	Chr1.St_2170400	LoOCR
1	2170862	2171242	10.3922	35.446	Chr1.St_2171069	LoOCR
1	2241077	2241834	10	25.2722	Chr1.St_2241403	LoOCR
1	2284347	2284889	4.46809	6.9892	Chr1.St_2284618	LoOCR
1	2289226	2289610	6.39269	13.4921	Chr1.St_2289419	LoOCR
1	2471186	2471529	6.08974	9.33331	Chr1.St_2471365	dOCR
1	2523203	2523793	9.06736	22.3131	Chr1.St_2523411	LoOCR
1	2628612	2628834	3.77359	5.26221	Chr1.St_2628688	dOCR
1	2629391	2629598	4.25926	7.11638	Chr1.St_2629511	LoOCR
1	2635653	2636363	12.1951	70.2037	Chr1.St_2636043	LoOCR
1	2745709	2746112	4.03727	4.03421	Chr1.St_2745944	LoOCR
1	2746326	2746611	5.82822	8.88332	Chr1.St_2746491	LoOCR
1	2773892	2774374	8.52534	22.2388	Chr1.St_2774107	LoOCR
1	2781293	2781669	2.96053	3.0948	Chr1.St_2781554	LoOCR
1	2781878	2782238	3.57143	5.27997	Chr1.St_2782071	LoOCR
1	2809525	2809989	6.53595	27.5116	Chr1.St_2809815	LoOCR
1	2818529	2819445	9.19166	80.8984	Chr1.St_2818970	LoOCR
1	2826169	2827089	4.21546	10.68	Chr1.St_2826301	LoOCR
1	2829736	2830030	5.58252	18.4748	Chr1.St_2829868	LoOCR
1	2869567	2869811	4.82759	5.56489	Chr1.St_2869722	LoOCR
1	2883233	2883645	10.678	42.1529	Chr1.St_2883455	LoOCR
1	2888928	2889132	4.13043	5.74396	Chr1.St_2889033	LoOCR
1	2894471	2894856	6.97211	17.7975	Chr1.St_2894657	LoOCR
1	2933944	2934481	11.4458	28.6338	Chr1.St_2934138	LoOCR
1	2959132	2959809	11.2149	34.3197	Chr1.St_2959561	LoOCR
1	2974057	2974743	7.79221	37.8118	Chr1.St_2974257	LoOCR
1	2976724	2976964	3.3105	6.1125	Chr1.St_2976832	LoOCR
1	2996979	2997424	6.57895	21.1747	Chr1.St_2997088	LoOCR
1	2998656	2999137	3.17003	4.31259	Chr1.St_2998809	LoOCR
1	3031608	3032191	10.7143	44.0623	Chr1.St_3031939	LoOCR
1	3037089	3037477	4.4335	6.04993	Chr1.St_3037293	dOCR
1	3050832	3051571	11.4	40.3275	Chr1.St_3051205	LoOCR
1	3095047	3095954	7.20524	17.4185	Chr1.St_3095229	LoOCR
1	3104049	3104338	6.66667	13.2087	Chr1.St_3104198	LoOCR
1	3123441	3123688	3.78486	9.75447	Chr1.St_3123573	LoOCR
1	3123866	3124566	10.0604	61.9401	Chr1.St_3124312	LoOCR
1	3137283	3137489	2.99587	5.13641	Chr1.St_3137351	dOCR
1	3137958	3138550	7.29167	34.9118	Chr1.St_3138299	dOCR
1	3164706	3164923	5.26316	6.8889	Chr1.St_3164829	dOCR
1	3170707	3170980	3.76884	4.06001	Chr1.St_3170904	dOCR
1	3177197	3177948	8.48806	36.2147	Chr1.St_3177693	LoOCR
1	3224041	3224529	8.13397	19.8842	Chr1.St_3224340	LoOCR
1	3230385	3231215	7.75348	40.598	Chr1.St_3230807	LoOCR
1	3269596	3270119	7.31982	32.6705	Chr1.St_3269839	LoOCR
1	3270742	3271078	6.63717	27.8872	Chr1.St_3270893	LoOCR
1	3271942	3272377	7.74947	38.1375	Chr1.St_3272078	LoOCR
1	3288119	3288815	6.0575	25.2734	Chr1.St_3288472	LoOCR
1	3371192	3371645	9.30851	42.1173	Chr1.St_3371381	LoOCR
1	3378295	3379360	6.57468	36.7452	Chr1.St_3378646	LoOCR
1	3380378	3380660	3.0648	6.47917	Chr1.St_3380474	LoOCR
1	3441440	3441914	7.21154	22.9715	Chr1.St_3441629	LoOCR
1	3452125	3452650	8.94886	37.1467	Chr1.St_3452420	LoOCR
1	3452937	3453362	3.81232	6.83512	Chr1.St_3453040	LoOCR
1	3482617	3483142	4.49029	11.8516	Chr1.St_3482885	LoOCR
1	3487265	3488438	5.61024	22.7328	Chr1.St_3487458	LoOCR
1	3492826	3493112	3.54167	11.8687	Chr1.St_3492973	dOCR
1	3494587	3495186	3.9644	13.3043	Chr1.St_3494734	LoOCR
1	3496026	3496319	2.66129	4.65027	Chr1.St_3496183	LoOCR
1	3497350	3497653	2.58765	4.09202	Chr1.St_3497468	LoOCR
1	3531650	3533573	6.80529	33.8419	Chr1.St_3531968	dOCR
1	3544018	3544652	6.67506	24.9582	Chr1.St_3544466	LoOCR
1	3556434	3557157	8.61244	40.8295	Chr1.St_3556621	dOCR
1	3557501	3558011	6.0241	21.5159	Chr1.St_3557746	dOCR
1	3572189	3572551	3.82514	10.9136	Chr1.St_3572384	LoOCR
1	3572871	3573696	5.21583	21.4809	Chr1.St_3573415	LoOCR
1	3574285	3574727	3.78378	10.7527	Chr1.St_3574509	LoOCR
1	3661016	3661525	9.81013	39.1493	Chr1.St_3661323	LoOCR
1	3739736	3740092	4.16667	11.6435	Chr1.St_3739898	LoOCR
1	3741327	3741908	5.90551	25.0748	Chr1.St_3741719	LoOCR
1	3743782	3744240	4.02893	10.8818	Chr1.St_3743980	LoOCR
1	3771293	3772087	8.8	38.2869	Chr1.St_3771811	LoOCR
1	3796357	3796613	2.81124	4.3815	Chr1.St_3796439	LoOCR
1	3798049	3799427	8.05825	44.342	Chr1.St_3798505	LoOCR
1	3807043	3807434	6.9863	25.0654	Chr1.St_3807242	LoOCR
1	3811273	3811600	7.4344	26.4294	Chr1.St_3811416	LoOCR
1	3846311	3846916	3.1051	7.3944	Chr1.St_3846788	LoOCR
1	3847513	3847734	2.75527	5.15329	Chr1.St_3847601	LoOCR
1	3848068	3848589	2.9316	6.15811	Chr1.St_3848188	LoOCR
1	3912551	3913015	9.03846	28.7235	Chr1.St_3912843	LoOCR
1	3932962	3933278	3.63969	2.41063	Chr1.St_3933156	dOCR
1	3960021	3960458	5.92949	16.0396	Chr1.St_3960286	LoOCR
1	3968294	3968906	4.75309	25.6078	Chr1.St_3968621	LoOCR
1	3970930	3971466	5.56916	35.3544	Chr1.St_3971285	LoOCR
1	3972199	3972442	3.14039	9.88046	Chr1.St_3972315	dOCR
1	3983835	3984834	7.5419	15.3337	Chr1.St_3984185	LoOCR
1	4040420	4040667	5	6.14077	Chr1.St_4040495	LoOCR
1	4109768	4110289	7.96371	41.9504	Chr1.St_4110022	LoOCR
1	4114068	4114268	2.59965	3.99412	Chr1.St_4114151	LoOCR
1	4114581	4115163	3.11419	6.85341	Chr1.St_4114698	LoOCR
1	4120601	4120993	6.41399	20.2639	Chr1.St_4120779	LoOCR
1	4126011	4126856	5.61674	20.4827	Chr1.St_4126720	LoOCR
1	4132074	4133320	3.60908	21.1816	Chr1.St_4132869	dOCR
1	4135645	4136128	2.34094	8.72931	Chr1.St_4135783	LoOCR
1	4136420	4136766	2.07785	6.56432	Chr1.St_4136590	LoOCR
1	4137844	4138297	2.91817	16.7743	Chr1.St_4138105	LoOCR
1	4140152	4141379	3.34699	20.9813	Chr1.St_4140742	LoOCR
1	4149981	4150275	8.20513	19.0317	Chr1.St_4150129	LoOCR
1	4220285	4221115	12.4332	66.4158	Chr1.St_4220866	LoOCR
1	4317711	4318084	8.78788	18.625	Chr1.St_4317909	LoOCR
1	4339533	4340263	11.9122	53.7131	Chr1.St_4340053	LoOCR
1	4345186	4345816	8.47222	34.599	Chr1.St_4345440	LoOCR
1	4346689	4347012	4.15473	8.5362	Chr1.St_4346869	LoOCR
1	4402224	4402762	4.36242	4.55085	Chr1.St_4402385	LoOCR
1	4417548	4418053	6.6	16.0574	Chr1.St_4417807	LoOCR
1	4425664	4426221	8.56643	28.5923	Chr1.St_4425913	LoOCR
1	4495044	4495437	4.00458	9.72499	Chr1.St_4495244	LoOCR
1	4499457	4500697	8.42451	42.7484	Chr1.St_4500174	LoOCR
1	4532604	4533046	5.41401	19.7419	Chr1.St_4532770	LoOCR
1	4535437	4535647	2.90909	5.37876	Chr1.St_4535548	LoOCR
1	4536450	4536891	3.11448	7.04656	Chr1.St_4536710	LoOCR
1	4537105	4537370	3.66269	10.5172	Chr1.St_4537238	LoOCR
1	4589911	4590405	8.09969	28.8598	Chr1.St_4590123	LoOCR
1	4596224	4596517	3.50877	3.81004	Chr1.St_4596335	dOCR
1	4660465	4660943	4.14634	5.24095	Chr1.St_4660525	LoOCR
1	4663470	4663800	3.10881	2.32867	Chr1.St_4663609	dOCR
1	4668660	4668918	4.24242	4.61831	Chr1.St_4668733	dOCR
1	4670826	4671033	4.69799	5.35746	Chr1.St_4670893	dOCR
1	4710470	4711008	12.8846	50.4417	Chr1.St_4710694	dOCR
1	4718222	4718865	4.65561	23.7692	Chr1.St_4718582	dOCR
1	4719907	4720184	2.63158	6.59336	Chr1.St_4720038	LoOCR
1	4721189	4721450	2.03863	2.70744	Chr1.St_4721307	LoOCR
1	4736537	4737543	10.5556	84.0394	Chr1.St_4736941	LoOCR
1	4832466	4833496	10.8753	54.2495	Chr1.St_4832713	LoOCR
1	4842599	4842813	3.65239	7.12701	Chr1.St_4842678	LoOCR
1	4844076	4844774	8.35616	34.2324	Chr1.St_4844345	LoOCR
1	4884161	4885874	4.95496	15.6366	Chr1.St_4884507	dOCR
1	4891278	4891478	2.32759	2.70558	Chr1.St_4891345	LoOCR
1	4894613	4895626	3.29429	9.40123	Chr1.St_4895218	LoOCR
1	4896817	4897344	3.47458	9.29451	Chr1.St_4897257	dOCR
1	4898074	4898418	3.20405	7.59017	Chr1.St_4898209	dOCR
1	4903188	4903485	7.56972	20.5867	Chr1.St_4903351	LoOCR
1	4909308	4910599	5.73248	22.0564	Chr1.St_4909625	LoOCR
1	4914628	4915029	3.38542	8.50236	Chr1.St_4914901	LoOCR
1	4916235	4917000	6.05023	22.8173	Chr1.St_4916714	LoOCR
1	4923534	4924075	11.4428	33.5678	Chr1.St_4923804	dOCR
1	4935618	4935958	5.55556	6.39621	Chr1.St_4935779	dOCR
1	4978552	4979399	5.28846	12.8341	Chr1.St_4978724	LoOCR
1	4994441	4995168	11.3636	51.4677	Chr1.St_4994768	LoOCR
1	5013540	5013800	5.91449	6.94379	Chr1.St_5013692	dOCR
1	5092764	5093439	7.17132	51.9498	Chr1.St_5092964	LoOCR
1	5094883	5095578	6.34715	42.7565	Chr1.St_5095295	LoOCR
1	5109270	5110417	4.88323	16.0517	Chr1.St_5110250	LoOCR
1	5110925	5111258	3.57143	8.04999	Chr1.St_5111110	LoOCR
1	5116607	5117444	4.30108	19.1009	Chr1.St_5117253	dOCR
1	5119996	5120680	3.60303	13.5785	Chr1.St_5120255	LoOCR
1	5121608	5122196	3.21038	9.42818	Chr1.St_5122012	LoOCR
1	5126537	5126738	3.61446	7.25194	Chr1.St_5126629	LoOCR
1	5135758	5136078	4.48718	7.02867	Chr1.St_5135980	dOCR
1	5136253	5136728	4.44915	6.95011	Chr1.St_5136370	dOCR
1	5142470	5143250	4.60829	13.1601	Chr1.St_5142775	dOCR
1	5144052	5144732	4.662	13.3385	Chr1.St_5144518	dOCR
1	5158926	5159460	8.33333	36.7388	Chr1.St_5159279	LoOCR
1	5161198	5161563	2.34568	1.84413	Chr1.St_5161519	LoOCR
1	5162107	5162505	2.68949	3.09536	Chr1.St_5162136	dOCR
1	5168745	5169220	5.24345	10.9565	Chr1.St_5169073	dOCR
1	5202729	5202929	3.40502	4.24347	Chr1.St_5202799	LoOCR
1	5204784	5205877	5.16129	12.1502	Chr1.St_5204962	LoOCR
1	5307926	5308435	6.44172	10.7234	Chr1.St_5308238	LoOCR
1	5328014	5328357	6.57277	25.9167	Chr1.St_5328174	LoOCR
1	5330310	5331332	4.56621	13.0194	Chr1.St_5330975	LoOCR
1	5411781	5412216	10.989	41.1557	Chr1.St_5411934	LoOCR
1	5428495	5428796	3.3052	9.87079	Chr1.St_5428681	LoOCR
1	5428954	5429249	4.89209	23.4107	Chr1.St_5429100	LoOCR
1	5431017	5431361	3.20233	8.788	Chr1.St_5431208	LoOCR
1	5435700	5435968	4.6875	13.1048	Chr1.St_5435852	LoOCR
1	5463706	5464042	3.23741	10.9858	Chr1.St_5463882	LoOCR
1	5464493	5465092	2.20994	3.66511	Chr1.St_5465014	LoOCR
1	5466328	5467489	4.46872	27.8605	Chr1.St_5467117	LoOCR
1	5470363	5470682	3.34207	10.8952	Chr1.St_5470515	LoOCR
1	5481035	5481280	4.61847	7.90743	Chr1.St_5481125	LoOCR
1	5491198	5491568	4.91924	23.214	Chr1.St_5491361	LoOCR
1	5495324	5496901	4.55128	22.5594	Chr1.St_5496229	LoOCR
1	5500475	5500869	3.89948	11.9801	Chr1.St_5500691	LoOCR
1	5518138	5518847	9.28793	36.5207	Chr1.St_5518515	LoOCR
1	5525108	5525436	3.05677	2.58449	Chr1.St_5525148	LoOCR
1	5534891	5535538	8.20433	29.6668	Chr1.St_5535194	LoOCR
1	5595253	5595454	4.66238	9.87192	Chr1.St_5595384	dOCR
1	5602645	5603141	4.09836	10.026	Chr1.St_5602745	LoOCR
1	5605371	5605788	3.86473	8.50024	Chr1.St_5605500	dOCR
1	5614699	5615308	5.75916	9.86688	Chr1.St_5614925	LoOCR
1	5655110	5656075	8.56269	32.2556	Chr1.St_5655621	dOCR
1	5661323	5661649	7.42754	21.6671	Chr1.St_5661496	dOCR
1	5662360	5662560	3.38346	3.98925	Chr1.St_5662449	LoOCR
1	5662893	5663225	4.75285	8.82749	Chr1.St_5663069	LoOCR
1	5697833	5698375	2.76316	3.13002	Chr1.St_5698063	dOCR
1	5700341	5700714	2.8481	4.33091	Chr1.St_5700539	LoOCR
1	5703921	5704458	5.7047	20.799	Chr1.St_5704086	LoOCR
1	5708926	5710073	6.67476	25.8341	Chr1.St_5709561	LoOCR
1	5718748	5719065	4.31035	7.80313	Chr1.St_5718908	dOCR
1	5790210	5790758	5.81395	7.44195	Chr1.St_5790318	dOCR
1	5813114	5813373	3.00375	8.62652	Chr1.St_5813255	dOCR
1	5814861	5815660	3.86905	17.0144	Chr1.St_5815309	LoOCR
1	5816430	5816832	2.57485	5.73781	Chr1.St_5816506	LoOCR
1	5824634	5825391	8.86628	35.8149	Chr1.St_5824955	LoOCR
1	5882947	5883708	8.53081	40.5388	Chr1.St_5883277	LoOCR
1	5888734	5889066	5.53435	11.9927	Chr1.St_5888924	LoOCR
1	5893933	5894356	4.14013	4.19703	Chr1.St_5894265	LoOCR
1	5906180	5907209	12.4555	51.3259	Chr1.St_5906453	LoOCR
1	5938943	5939380	13.8349	45.8407	Chr1.St_5939133	dOCR
1	6020444	6020795	4.26357	3.90261	Chr1.St_6020600	LoOCR
1	6033961	6034710	7.75316	26.3862	Chr1.St_6034516	LoOCR
1	6161004	6161763	6.75106	15.9677	Chr1.St_6161620	LoOCR
1	6236132	6236787	4.14079	11.5519	Chr1.St_6236385	dOCR
1	6237015	6237225	2.97741	5.07772	Chr1.St_6237143	dOCR
1	6238611	6239010	4.39122	13.6151	Chr1.St_6238780	LoOCR
1	6251195	6251681	6.83919	34.878	Chr1.St_6251366	LoOCR
1	6254088	6254641	4.47316	14.2221	Chr1.St_6254395	LoOCR
1	6255250	6255700	5.07099	18.1017	Chr1.St_6255521	dOCR
1	6260846	6261529	6.88406	18.9257	Chr1.St_6261056	dOCR
1	6261910	6262938	6.59341	17.3308	Chr1.St_6262705	dOCR
1	6268821	6269575	10.2845	59.3261	Chr1.St_6269333	LoOCR
1	6270067	6270393	5.11022	18.5969	Chr1.St_6270223	LoOCR
1	6275132	6275581	2.83582	2.98465	Chr1.St_6275235	LoOCR
1	6292306	6292904	6.41026	33.4037	Chr1.St_6292618	dOCR
1	6294440	6295143	6.66667	35.8745	Chr1.St_6294702	LoOCR
1	6300798	6301033	4.7619	6.04794	Chr1.St_6300928	LoOCR
1	6313606	6313934	5.92841	22.3824	Chr1.St_6313788	LoOCR
1	6318036	6318855	3.8961	8.0793	Chr1.St_6318704	dOCR
1	6328475	6329200	9.5092	21.0019	Chr1.St_6328789	LoOCR
1	6411730	6412485	6.59091	14.329	Chr1.St_6411924	LoOCR
1	6525538	6526190	4.18919	9.18933	Chr1.St_6525724	LoOCR
1	6529520	6530000	5.03876	14.2147	Chr1.St_6529844	LoOCR
1	6534861	6535457	4.08805	7.53927	Chr1.St_6534939	dOCR
1	6538657	6539142	3.49162	5.76037	Chr1.St_6538814	dOCR
1	6543097	6543407	6.18557	16.3079	Chr1.St_6543262	LoOCR
1	6632766	6633633	9.84456	25.529	Chr1.St_6633111	dOCR
1	6649718	6651004	11.3703	53.3598	Chr1.St_6650170	dOCR
1	6762355	6762637	3.48101	2.72397	Chr1.St_6762501	dOCR
1	6764488	6764716	3.74332	3.78425	Chr1.St_6764551	dOCR
1	6770904	6771676	5.48523	10.785	Chr1.St_6771283	LoOCR
1	6785537	6786312	10.2374	44.4597	Chr1.St_6785831	dOCR
1	6797529	6797897	5.7377	6.99038	Chr1.St_6797680	LoOCR
1	6798709	6799127	4.8	4.96078	Chr1.St_6799003	dOCR
1	6825421	6825957	8.15324	44.7389	Chr1.St_6825753	LoOCR
1	6912640	6912867	3.22086	4.23883	Chr1.St_6912783	LoOCR
1	6913024	6913291	2.9321	3.20376	Chr1.St_6913207	LoOCR
1	7027905	7028525	11.9537	64.7934	Chr1.St_7028225	LoOCR
1	7035790	7036817	8.61244	40.8295	Chr1.St_7036100	dOCR
1	7044310	7045476	10.9788	55.2024	Chr1.St_7044897	dOCR
1	7058442	7059022	6.65468	17.9141	Chr1.St_7058868	dOCR
1	7063355	7063577	2.97927	4.01507	Chr1.St_7063404	LoOCR
1	7063910	7064118	3.42679	4.93784	Chr1.St_7063996	LoOCR
1	7067990	7068334	3.71025	5.36477	Chr1.St_7068270	LoOCR
1	7073717	7073976	4.02844	5.02073	Chr1.St_7073832	LoOCR
1	7079193	7079534	3.11419	3.42203	Chr1.St_7079476	LoOCR
1	7079698	7080303	10.461	39.1818	Chr1.St_7079938	LoOCR
1	7143710	7144226	7.14286	25.0874	Chr1.St_7143909	dOCR
1	7146664	7147000	2.78515	3.18483	Chr1.St_7146724	LoOCR
1	7183052	7183549	11.4007	48.453	Chr1.St_7183324	LoOCR
1	7238394	7238695	6.43939	9.15384	Chr1.St_7238503	LoOCR
1	7297651	7298078	12.5475	48.9345	Chr1.St_7297832	LoOCR
1	7312521	7312771	4.60526	5.20805	Chr1.St_7312607	LoOCR
1	7339554	7340105	11.5254	47.5432	Chr1.St_7339887	LoOCR
1	7346264	7346510	6.81818	10.1529	Chr1.St_7346395	dOCR
1	7354800	7355309	3.0303	5.42975	Chr1.St_7355150	LoOCR
1	7355919	7356404	4.84848	16.5852	Chr1.St_7356182	LoOCR
1	7357301	7357669	3.35366	7.0962	Chr1.St_7357477	LoOCR
1	7387113	7387780	3.78641	10.0106	Chr1.St_7387555	LoOCR
1	7391931	7392414	3.46294	12.8333	Chr1.St_7392120	LoOCR
1	7393035	7393409	4.34483	19.0353	Chr1.St_7393235	LoOCR
1	7394249	7394691	2.79156	7.075	Chr1.St_7394556	LoOCR
1	7394863	7395091	2.87611	8.6739	Chr1.St_7395005	LoOCR
1	7399195	7400134	5.79216	27.7347	Chr1.St_7399842	LoOCR
1	7456602	7456894	4.36681	6.49398	Chr1.St_7456739	dOCR
1	7459390	7459667	6.69643	14.9815	Chr1.St_7459499	LoOCR
1	7483704	7483963	4.54961	4.09202	Chr1.St_7483812	dOCR
1	7490454	7490776	4.46429	5.25616	Chr1.St_7490600	LoOCR
1	7492224	7492525	6.32184	15.4077	Chr1.St_7492349	LoOCR
1	7496366	7497068	7.36607	17.7686	Chr1.St_7496719	dOCR
1	7546246	7546447	5.00457	5.00381	Chr1.St_7546320	dOCR
1	7553527	7555013	6.81363	32.0961	Chr1.St_7554656	dOCR
1	7563989	7564659	5.33333	15.4699	Chr1.St_7564171	LoOCR
1	7599443	7599926	4.98221	10.3386	Chr1.St_7599783	LoOCR
1	7601664	7602041	3.17726	3.74946	Chr1.St_7601907	LoOCR
1	7660029	7660428	9.09091	17.6188	Chr1.St_7660235	dOCR
1	7700830	7701496	12.776	59.5049	Chr1.St_7701221	LoOCR
1	7781133	7781527	6.42458	11.501	Chr1.St_7781356	dOCR
1	7970965	7971573	7.01754	27.4402	Chr1.St_7971139	dOCR
1	7975914	7976469	4.24528	10.7759	Chr1.St_7976168	LoOCR
1	7986093	7986696	6.50289	20.9513	Chr1.St_7986310	LoOCR
1	7987644	7987869	3.57143	6.19777	Chr1.St_7987774	LoOCR
1	7991069	7991282	4.28994	8.90002	Chr1.St_7991159	LoOCR
1	8019671	8019974	4.8495	10.3438	Chr1.St_8019882	LoOCR
1	8020158	8020936	5.84192	14.635	Chr1.St_8020568	LoOCR
1	8033057	8033860	5.94937	20.0659	Chr1.St_8033457	dOCR
1	8035206	8035568	4.29234	11.2151	Chr1.St_8035380	dOCR
1	8040528	8040871	6.38554	23.9842	Chr1.St_8040697	dOCR
1	8045618	8046293	5.8127	43.4046	Chr1.St_8046021	LoOCR
1	8047840	8048703	4.64509	28.7635	Chr1.St_8048502	dOCR
1	8050616	8051119	2.73109	7.8815	Chr1.St_8050947	dOCR
1	8055285	8055710	5.10806	18.936	Chr1.St_8055472	LoOCR
1	8114554	8114866	3.67647	5.05276	Chr1.St_8114688	LoOCR
1	8118195	8118547	4.44444	9.01	Chr1.St_8118379	LoOCR
1	8151980	8152294	2.94118	2.21706	Chr1.St_8152055	dOCR
1	8163847	8164394	10.3516	35.3472	Chr1.St_8164047	LoOCR
1	8243079	8243288	4.28177	9.45211	Chr1.St_8243178	dOCR
1	8243899	8244199	5.50964	16.0016	Chr1.St_8244075	LoOCR
1	8250411	8250703	3.44828	3.27457	Chr1.St_8250526	dOCR
1	8275047	8275611	12.5561	42.3734	Chr1.St_8275252	dOCR
1	8280391	8280800	6.53595	18.9005	Chr1.St_8280621	LoOCR
1	8286559	8286901	2.82609	4.09909	Chr1.St_8286642	LoOCR
1	8290989	8291319	3.35821	13.556	Chr1.St_8291148	LoOCR
1	8292954	8294524	5.84029	39.6979	Chr1.St_8293368	LoOCR
1	8331932	8332361	4.20168	3.58447	Chr1.St_8332082	LoOCR
1	8371986	8372235	3.90335	5.79235	Chr1.St_8372081	LoOCR
1	8392524	8393451	9.77444	33.335	Chr1.St_8393252	dOCR
1	8419642	8421337	7.87879	28.2231	Chr1.St_8420268	LoOCR
1	8467849	8468996	9.60784	31.2214	Chr1.St_8468234	dOCR
1	8485649	8486122	6.26327	26.0624	Chr1.St_8485881	LoOCR
1	8493307	8493670	5.06217	20.4782	Chr1.St_8493473	LoOCR
1	8496825	8497095	3.125	4.2007	Chr1.St_8496925	LoOCR
1	8552299	8552563	5.59211	7.76962	Chr1.St_8552399	LoOCR
1	8557359	8557739	11.5894	27.063	Chr1.St_8557551	dOCR
1	8571927	8572318	5.28455	10.3472	Chr1.St_8572142	LoOCR
1	8577779	8578056	4.58015	8.1277	Chr1.St_8577878	LoOCR
1	8599416	8599738	5.32258	12.9236	Chr1.St_8599558	LoOCR
1	8611744	8612178	6.36945	7.96452	Chr1.St_8611867	dOCR
1	8661689	8662237	7.66129	20.8019	Chr1.St_8661879	LoOCR
1	8671066	8672310	3.25077	12.907	Chr1.St_8671933	LoOCR
1	8675197	8676060	4.57666	25.5015	Chr1.St_8675473	LoOCR
1	8682159	8683286	6.84455	28.1972	Chr1.St_8682789	LoOCR
1	8702840	8703082	3.57143	4.37272	Chr1.St_8702981	LoOCR
1	8703383	8703891	3.84615	5.16917	Chr1.St_8703496	dOCR
1	8799864	8800484	9.58084	21.6788	Chr1.St_8800123	dOCR
1	8856237	8856761	6.77083	13.4115	Chr1.St_8856589	LoOCR
1	8915430	8915718	4.61957	6.09799	Chr1.St_8915513	LoOCR
1	8921818	8922263	6.48855	16.2229	Chr1.St_8922058	LoOCR
1	8954197	8954435	4.09465	3.22561	Chr1.St_8954318	dOCR
1	8969340	8970301	8.41837	37.026	Chr1.St_8970019	dOCR
1	8976746	8977918	6.53266	24.0522	Chr1.St_8977457	LoOCR
1	8981497	8981909	4.44444	10.205	Chr1.St_8981773	LoOCR
1	9013229	9013551	4.15493	16.9242	Chr1.St_9013445	LoOCR
1	9016594	9017448	7.23496	49.0816	Chr1.St_9016961	LoOCR
1	9107783	9108173	6.75676	26.1129	Chr1.St_9107975	LoOCR
1	9112730	9113080	5.48077	22.2144	Chr1.St_9112913	LoOCR
1	9117146	9117498	3.42706	8.66334	Chr1.St_9117328	LoOCR
1	9119250	9119659	5.64516	22.4903	Chr1.St_9119418	LoOCR
1	9122376	9122576	3.25815	5.34091	Chr1.St_9122438	LoOCR
1	9163125	9163648	4.26009	5.99957	Chr1.St_9163322	dOCR
1	9208936	9209641	9.27835	23.2766	Chr1.St_9209188	dOCR
1	9228541	9228833	6.41892	9.89106	Chr1.St_9228639	LoOCR
1	9261794	9262360	5.94595	10.2172	Chr1.St_9262170	dOCR
1	9271304	9271711	10.8974	25.2234	Chr1.St_9271546	dOCR
1	9295729	9296362	10.8108	19.403	Chr1.St_9295919	dOCR
1	9341129	9341773	7.94979	40.4007	Chr1.St_9341375	LoOCR
1	9344125	9344432	3.24165	6.71661	Chr1.St_9344275	LoOCR
1	9353385	9353589	2.20588	3.54308	Chr1.St_9353558	LoOCR
1	9354570	9355248	4.31328	22.6719	Chr1.St_9354970	LoOCR
1	9355715	9356248	3.10345	10.2675	Chr1.St_9355891	LoOCR
1	9357739	9358447	3.93901	16.6197	Chr1.St_9358294	LoOCR
1	9366037	9366494	8.37838	18.8719	Chr1.St_9366299	dOCR
1	9367982	9368246	4.16667	5.01267	Chr1.St_9368097	dOCR
1	9401396	9401931	5.26906	17.7716	Chr1.St_9401583	LoOCR
1	9402533	9403346	5.90717	23.4953	Chr1.St_9403090	dOCR
1	9411171	9411488	6.86695	16.2249	Chr1.St_9411337	LoOCR
1	9424279	9424712	5.58824	15.4835	Chr1.St_9424441	dOCR
1	9424969	9425488	13.0564	65.0583	Chr1.St_9425235	dOCR
1	9450088	9450510	4.30622	5.81214	Chr1.St_9450261	LoOCR
1	9479062	9479422	6.11511	15.3177	Chr1.St_9479259	LoOCR
1	9486437	9487469	6.31365	27.5105	Chr1.St_9486678	LoOCR
1	9487831	9488035	2.57812	4.34055	Chr1.St_9487958	LoOCR
1	9492295	9492948	4.17277	16.4495	Chr1.St_9492737	dOCR
1	9493488	9494127	5.92949	30.7373	Chr1.St_9493931	dOCR
1	9547396	9548032	11.3636	42.1075	Chr1.St_9547655	LoOCR
1	9570577	9570777	4.74138	4.61303	Chr1.St_9570650	LoOCR
1	9578583	9578872	4.09091	3.22378	Chr1.St_9578706	LoOCR
1	9637327	9637895	7.44186	17.4649	Chr1.St_9637490	LoOCR
1	9731688	9731990	4.24837	4.36994	Chr1.St_9731818	LoOCR
1	9752274	9752580	6.06061	9.66237	Chr1.St_9752416	LoOCR
1	9753840	9754138	4.05405	3.82062	Chr1.St_9753957	LoOCR
1	9879110	9879695	5.59846	12.1412	Chr1.St_9879561	dOCR
1	9887444	9887795	8.02752	20.1552	Chr1.St_9887621	dOCR
1	9983502	9983706	4.0724	5.36477	Chr1.St_9983617	LoOCR
1	9986290	9986596	4.13043	5.74396	Chr1.St_9986449	LoOCR
1	10030005	10030402	10.0671	38.7137	Chr1.St_10030204	LoOCR
1	10105079	10106236	6.20253	21.7011	Chr1.St_10105900	LoOCR
1	10148715	10149445	3.09091	9.62654	Chr1.St_10148885	dOCR
1	10150052	10150888	4.60599	26.6216	Chr1.St_10150516	LoOCR
1	10155318	10155585	2.91667	7.14647	Chr1.St_10155441	LoOCR
1	10156536	10157144	3.64173	8.99975	Chr1.St_10156593	dOCR
1	10162395	10163784	9.06516	38.0496	Chr1.St_10163400	dOCR
1	10192668	10193143	6.29921	8.55934	Chr1.St_10192799	dOCR
1	10260549	10260938	4.28571	7.45957	Chr1.St_10260779	LoOCR
1	10261502	10261791	4.0493	6.63982	Chr1.St_10261618	LoOCR
1	10266827	10267081	5.41401	7.47132	Chr1.St_10266979	dOCR
1	10296863	10298271	9.53003	44.5216	Chr1.St_10297152	dOCR
1	10348978	10349255	6.64557	11.0804	Chr1.St_10349105	LoOCR
1	10491916	10492530	9.69828	29.1751	Chr1.St_10492357	LoOCR
1	10520449	10520649	4.31034	4.99713	Chr1.St_10520547	LoOCR
1	10572934	10573252	4.32331	7.25972	Chr1.St_10573083	LoOCR
1	10575519	10576061	4.78261	7.94254	Chr1.St_10575622	LoOCR
1	10618196	10618687	7.7551	39.6274	Chr1.St_10618405	LoOCR
1	10626412	10626778	3.4965	4.66068	Chr1.St_10626710	LoOCR
1	10627363	10627563	3.2967	3.80811	Chr1.St_10627506	LoOCR
1	10679562	10680663	4.80769	7.36212	Chr1.St_10679756	dOCR
1	10686554	10687276	10.8974	45.7922	Chr1.St_10686958	LoOCR
1	10754587	10754845	4.00593	7.59711	Chr1.St_10754769	LoOCR
1	10755231	10755587	4.12844	7.91473	Chr1.St_10755373	LoOCR
1	10757079	10757438	2.55591	1.93793	Chr1.St_10757208	LoOCR
1	10834633	10836060	8.81503	35.659	Chr1.St_10835751	dOCR
1	10853848	10854413	4.52489	6.80953	Chr1.St_10854331	LoOCR
1	10859229	10859452	4.16667	6.63341	Chr1.St_10859300	dOCR
1	10860082	10860299	3.68852	4.60996	Chr1.St_10860203	dOCR
1	10878044	10878438	7.78894	17.7062	Chr1.St_10878316	LoOCR
1	10985635	10986082	3.91566	3.83824	Chr1.St_10985970	LoOCR
1	10997487	10997854	4.04412	6.36199	Chr1.St_10997661	dOCR
1	10998009	10998314	3.67647	5.05276	Chr1.St_10998153	dOCR
1	11009842	11011169	3.43008	5.81639	Chr1.St_11010472	dOCR
1	11043435	11044150	14.0052	81.4684	Chr1.St_11043801	dOCR
1	11069021	11069381	4.09556	7.01543	Chr1.St_11069186	LoOCR
1	11126240	11126792	7.1066	14.9474	Chr1.St_11126629	LoOCR
1	11135586	11135842	2.5266	2.27267	Chr1.St_11135743	dOCR
1	11140548	11140764	2.71739	5.16573	Chr1.St_11140651	LoOCR
1	11141359	11142272	6.66667	38.4956	Chr1.St_11141925	dOCR
1	11148374	11149042	4.21512	8.69945	Chr1.St_11148811	dOCR
1	11157653	11158129	4.83871	9.66747	Chr1.St_11157956	LoOCR
1	11165037	11165488	9.13043	26.2251	Chr1.St_11165235	LoOCR
1	11299254	11299610	10.4839	27.3836	Chr1.St_11299435	LoOCR
1	11358690	11359064	10.9694	30.747	Chr1.St_11358865	LoOCR
1	11366306	11367398	9.93976	41.8238	Chr1.St_11367087	LoOCR
1	11431520	11431720	3.73134	2.9003	Chr1.St_11431692	dOCR
1	11438542	11438752	5.55556	8.05473	Chr1.St_11438647	LoOCR
1	11493010	11493224	4.54545	6.85029	Chr1.St_11493111	LoOCR
1	11583574	11583774	3.80711	4.12526	Chr1.St_11583622	LoOCR
1	11583934	11584371	3.48259	3.33479	Chr1.St_11584257	LoOCR
1	11595527	11596050	10.2273	30.3588	Chr1.St_11595918	LoOCR
1	11637019	11637734	9.66667	20.2001	Chr1.St_11637185	dOCR
1	11661518	11661881	4.36321	11.445	Chr1.St_11661754	dOCR
1	11662211	11662463	3.33333	8.08721	Chr1.St_11662339	dOCR
1	11666857	11667419	5.53333	32.1516	Chr1.St_11667131	LoOCR
1	11670263	11671298	5.06217	20.4782	Chr1.St_11670809	LoOCR
1	11715701	11715999	3.4632	3.72391	Chr1.St_11715792	LoOCR
1	11740390	11740727	8.38509	16.8857	Chr1.St_11740508	dOCR
1	11881030	11881513	9.72222	31.499	Chr1.St_11881289	LoOCR
1	11952013	11952451	5.29412	7.60279	Chr1.St_11952411	LoOCR
1	12042471	12042823	4.50237	6.47077	Chr1.St_12042661	LoOCR
1	12072881	12073905	5.66038	8.23432	Chr1.St_12073118	LoOCR
1	12103115	12104130	10.7219	65.2365	Chr1.St_12103580	LoOCR
1	12139082	12139436	3.8961	8.0793	Chr1.St_12139276	LoOCR
1	12141084	12141352	3.46154	6.12262	Chr1.St_12141206	LoOCR
1	12146505	12146948	5.64972	31.6557	Chr1.St_12146717	LoOCR
1	12148678	12149488	7.76978	55.3167	Chr1.St_12148972	LoOCR
1	12170664	12171303	11.8182	54.7158	Chr1.St_12171018	LoOCR
1	12180495	12181479	6.95755	28.5968	Chr1.St_12181030	LoOCR
1	12182575	12182901	2.69542	2.81044	Chr1.St_12182745	LoOCR
1	12208029	12208443	4	3.28931	Chr1.St_12208106	dOCR
1	12288486	12289051	10.1266	22.6778	Chr1.St_12288656	LoOCR
1	12297788	12298543	8.69565	28.4003	Chr1.St_12298046	dOCR
1	12330272	12330567	6.25	14.4167	Chr1.St_12330428	LoOCR
1	12335444	12335929	7.72727	27.2909	Chr1.St_12335623	LoOCR
1	12341054	12341319	3.28638	2.99439	Chr1.St_12341186	LoOCR
1	12341563	12342025	4.5	6.17413	Chr1.St_12341726	LoOCR
1	12352731	12353208	5.17241	9.41201	Chr1.St_12353023	LoOCR
1	12359278	12360387	8.03383	40.7306	Chr1.St_12359448	LoOCR
1	12399444	12399756	5.12821	6.66484	Chr1.St_12399632	dOCR
1	12437586	12437818	3.91304	5.05398	Chr1.St_12437763	dOCR
1	12441910	12442157	4.01891	9.50252	Chr1.St_12442073	LoOCR
1	12442606	12442884	2.91971	4.03081	Chr1.St_12442800	LoOCR
1	12443969	12444464	6.4557	23.3693	Chr1.St_12444240	LoOCR
1	12449576	12450409	7.02341	21.0849	Chr1.St_12449922	LoOCR
1	12492421	12492724	6.82441	9.01626	Chr1.St_12492536	dOCR
1	12502405	12502881	10.0446	29.9549	Chr1.St_12502693	LoOCR
1	12510712	12511326	11.811	43.2171	Chr1.St_12510981	LoOCR
1	12533859	12534544	9.52381	34.9487	Chr1.St_12534304	LoOCR
1	12542701	12543018	3.05466	3.47642	Chr1.St_12542923	LoOCR
1	12544320	12544696	6.92771	22.6292	Chr1.St_12544478	LoOCR
1	12549631	12550102	3.52113	6.97036	Chr1.St_12549732	LoOCR
1	12552041	12552457	4.64548	12.6535	Chr1.St_12552240	LoOCR
1	12613077	12613306	3.33333	2.87999	Chr1.St_12613192	dOCR
1	12614224	12614462	5.05051	7.82593	Chr1.St_12614323	dOCR
1	12624865	12625248	9.00474	23.7902	Chr1.St_12625084	LoOCR
1	12631754	12632491	8.69565	26.2858	Chr1.St_12632299	LoOCR
1	12657784	12658517	9.76331	22.5696	Chr1.St_12658125	LoOCR
1	12675610	12676010	4.06977	4.33214	Chr1.St_12675743	LoOCR
1	12676368	12676573	4.16667	5.01267	Chr1.St_12676499	LoOCR
1	12681415	12681622	3.32278	4.47931	Chr1.St_12681466	LoOCR
1	12682010	12683158	6.2069	16.3626	Chr1.St_12682799	dOCR
1	12701377	12702306	4.02726	17.9036	Chr1.St_12702050	dOCR
1	12703216	12704149	4.28571	30.9025	Chr1.St_12703757	dOCR
1	12707053	12707909	3.38629	17.6409	Chr1.St_12707248	LoOCR
1	12708354	12708977	3.34507	16.2599	Chr1.St_12708592	LoOCR
1	12713101	12713980	4.29293	15.2802	Chr1.St_12713701	LoOCR
1	12764734	12764999	5.21327	8.8114	Chr1.St_12764823	LoOCR
1	12767523	12768256	5.70175	11.2475	Chr1.St_12768107	LoOCR
1	12791500	12791838	4.03727	4.03421	Chr1.St_12791643	LoOCR
1	12849500	12849994	5.13699	11.3955	Chr1.St_12849823	LoOCR
1	12851010	12851388	4.18118	7.2168	Chr1.St_12851248	dOCR
1	12931607	12932181	6.80473	12.1958	Chr1.St_12931905	dOCR
1	12985826	12986595	7.40741	13.7139	Chr1.St_12986241	dOCR
1	13005623	13006083	3.58852	3.7381	Chr1.St_13005727	dOCR
1	13006281	13006739	5.78704	11.0485	Chr1.St_13006426	dOCR
1	13023142	13023625	12.4454	42.7793	Chr1.St_13023355	LoOCR
1	13049969	13050215	3.98458	16.8646	Chr1.St_13050065	LoOCR
1	13050471	13051432	3.29257	14.627	Chr1.St_13051175	LoOCR
1	13051979	13052378	4	23.3849	Chr1.St_13052148	LoOCR
1	13055224	13056104	5.31792	34.1692	Chr1.St_13055817	dOCR
1	13062226	13063357	6.18644	31.5399	Chr1.St_13062914	LoOCR
1	13064661	13064999	5.34224	24.1876	Chr1.St_13064832	dOCR
1	13072166	13072545	2.66667	1.61377	Chr1.St_13072245	dOCR
1	13075134	13075835	3.58852	3.7381	Chr1.St_13075709	dOCR
1	13136503	13137041	5.96774	16.1417	Chr1.St_13136748	LoOCR
1	13139020	13139318	4.61095	10.6722	Chr1.St_13139152	LoOCR
1	13142327	13142552	4.44015	7.5187	Chr1.St_13142387	LoOCR
1	13161096	13162093	8.38264	46.7166	Chr1.St_13161778	dOCR
1	13166895	13167096	4.29688	6.91752	Chr1.St_13166990	LoOCR
1	13177050	13177350	6.17978	10.65	Chr1.St_13177234	LoOCR
1	13188492	13188863	9.53947	19.9758	Chr1.St_13188681	dOCR
1	13199267	13199924	7.95455	19.9983	Chr1.St_13199427	dOCR
1	13200207	13200501	6.02679	12.3194	Chr1.St_13200373	dOCR
1	13238809	13239123	3.18473	1.65736	Chr1.St_13238996	LoOCR
1	13243712	13244192	4.09836	3.43337	Chr1.St_13243743	dOCR
1	13272255	13272644	4.77707	5.77689	Chr1.St_13272448	dOCR
1	13272957	13273210	4.43038	4.92617	Chr1.St_13273087	dOCR
1	13285938	13286340	4.54961	4.09202	Chr1.St_13286038	dOCR
1	13367011	13367406	3.63969	2.41063	Chr1.St_13367037	dOCR
1	13576181	13576706	12.5807	31.3467	Chr1.St_13576369	LoOCR
1	13653274	13653481	5.59702	7.09902	Chr1.St_13653318	dOCR
1	13675262	13675464	4.54961	4.09202	Chr1.St_13675412	LoOCR
1	13758371	13759122	7.46269	16.5746	Chr1.St_13758942	LoOCR
1	13782178	13782472	4.40529	6.57108	Chr1.St_13782331	dOCR
1	13785059	13785475	4.91453	8.53696	Chr1.St_13785286	dOCR
1	13808916	13809721	10.219	36.7805	Chr1.St_13809426	LoOCR
1	13819827	13820726	7.65306	24.1647	Chr1.St_13820158	LoOCR
1	13899699	13900058	3.47534	7.05456	Chr1.St_13899871	dOCR
1	13901129	13901611	3.44828	8.52268	Chr1.St_13901448	dOCR
1	13902436	13902794	5.44983	24.3042	Chr1.St_13902627	dOCR
1	13904998	13905249	3.16092	6.43862	Chr1.St_13905165	LoOCR
1	13911256	13912846	6.76292	41.168	Chr1.St_13911618	LoOCR
1	13963573	13963820	3.74449	4.48427	Chr1.St_13963664	LoOCR
1	13965576	13966310	9.6	30.6388	Chr1.St_13966117	LoOCR
1	14012534	14012929	3.72671	3.30858	Chr1.St_14012893	LoOCR
1	14030518	14031046	11.1486	45.2674	Chr1.St_14030793	LoOCR
1	14087295	14087570	3.84615	3.06801	Chr1.St_14087418	dOCR
1	14207837	14208064	3.00172	6.24532	Chr1.St_14207997	LoOCR
1	14209742	14210047	2.69646	5.08426	Chr1.St_14209849	LoOCR
1	14212300	14213194	8.08	53.4713	Chr1.St_14212576	LoOCR
1	14250229	14250628	4.6	7.86768	Chr1.St_14250429	LoOCR
1	14253367	14253809	4.7619	8.53092	Chr1.St_14253658	dOCR
1	14311455	14311656	4.90798	6.29594	Chr1.St_14311548	LoOCR
1	14319007	14319684	7.09024	37.324	Chr1.St_14319373	LoOCR
1	14321287	14321726	5.18946	23.1328	Chr1.St_14321579	LoOCR
1	14330154	14330354	4.34783	5.89045	Chr1.St_14330280	LoOCR
1	14360613	14360906	3.20641	6.39497	Chr1.St_14360737	LoOCR
1	14361098	14361494	5.29514	22.8943	Chr1.St_14361298	LoOCR
1	14365393	14366012	5.65863	24.4521	Chr1.St_14365804	dOCR
1	14449329	14449703	9.88201	42.2261	Chr1.St_14449523	dOCR
1	14450000	14450578	11.4706	53.6671	Chr1.St_14450377	dOCR
1	14584404	14584610	3.51852	4.48661	Chr1.St_14584536	LoOCR
1	14584867	14585606	9.85401	34.6818	Chr1.St_14585418	LoOCR
1	14605363	14606229	9.89717	48.0247	Chr1.St_14605943	LoOCR
1	14611663	14612273	12.1868	74.7979	Chr1.St_14612008	LoOCR
1	14665360	14666125	6.84931	11.0171	Chr1.St_14665777	LoOCR
1	14754096	14754714	4.4586	4.97198	Chr1.St_14754269	LoOCR
1	14831490	14832315	8.25893	21.6599	Chr1.St_14831679	LoOCR
1	14846666	14847205	7.0922	11.4235	Chr1.St_14846828	dOCR
1	14891180	14891533	4.74453	5.14835	Chr1.St_14891228	LoOCR
1	15012412	15012769	3.47432	5.27088	Chr1.St_15012454	LoOCR
1	15013554	15014117	5.73066	16.6534	Chr1.St_15013922	LoOCR
1	15019559	15020526	8.37004	42.0244	Chr1.St_15020062	dOCR
1	15020880	15021288	5.06757	16.367	Chr1.St_15021125	dOCR
1	15059958	15060214	5.07519	10.2203	Chr1.St_15060094	LoOCR
1	15062889	15063141	3.98551	6.23086	Chr1.St_15063028	LoOCR
1	15063477	15063708	4.25532	7.38936	Chr1.St_15063528	dOCR
1	15072346	15072639	6.49351	14.5434	Chr1.St_15072506	LoOCR
1	15121045	15121290	4.65686	6.7658	Chr1.St_15121158	LoOCR
1	15125649	15126011	7.55814	14.9007	Chr1.St_15125804	LoOCR
1	15161864	15162272	3.51562	2.40825	Chr1.St_15162144	LoOCR
1	15177610	15178694	8.14697	54.3081	Chr1.St_15178087	LoOCR
1	15180211	15180484	3.87205	12.1261	Chr1.St_15180316	LoOCR
1	15189018	15189706	6.54912	24.1063	Chr1.St_15189218	LoOCR
1	15190404	15190640	3.24232	7.7385	Chr1.St_15190488	LoOCR
1	15190916	15191210	3.54132	9.7907	Chr1.St_15191051	LoOCR
1	15194333	15195173	6.90021	31.094	Chr1.St_15194661	LoOCR
1	15239868	15241236	6.13208	17.3905	Chr1.St_15241086	dOCR
1	15301550	15301868	2.83019	3.29297	Chr1.St_15301815	LoOCR
1	15306798	15307582	7.14286	37.552	Chr1.St_15307127	LoOCR
1	15321780	15322273	4.79042	16.3655	Chr1.St_15322050	dOCR
1	15322728	15323464	9.32377	53.7921	Chr1.St_15323176	dOCR
1	15337615	15338100	5.03876	5.60445	Chr1.St_15337943	dOCR
1	15387782	15388110	3.23194	6.88639	Chr1.St_15387962	dOCR
1	15389371	15390479	8.59813	51.2749	Chr1.St_15389723	dOCR
1	15395111	15395318	3.50195	4.23093	Chr1.St_15395185	dOCR
1	15400451	15400772	3.7594	7.68231	Chr1.St_15400582	LoOCR
1	15405004	15405633	5.02846	18.9652	Chr1.St_15405411	dOCR
1	15407787	15408005	2.89079	4.46035	Chr1.St_15407919	dOCR
1	15440243	15440733	7.03704	10.9153	Chr1.St_15440598	LoOCR
1	15507376	15507611	3.45622	3.49824	Chr1.St_15507528	dOCR
1	15507861	15508289	3.7037	4.17262	Chr1.St_15508167	dOCR
1	15514591	15515744	8.76133	33.8951	Chr1.St_15515424	dOCR
1	15558789	15559105	5.00457	5.00381	Chr1.St_15558969	dOCR
1	15582437	15582863	13.1068	42.2489	Chr1.St_15582690	LoOCR
1	15645072	15646517	6.84524	12.2687	Chr1.St_15645451	dOCR
1	15668406	15668778	3.7037	2.86006	Chr1.St_15668746	dOCR
1	15688717	15688979	3.8674	3.99459	Chr1.St_15688805	LoOCR
1	15753570	15753917	3.42205	4.06875	Chr1.St_15753691	LoOCR
1	15755690	15755938	2.80313	6.80384	Chr1.St_15755821	LoOCR
1	15759342	15761120	5.65928	38.1776	Chr1.St_15760507	LoOCR
1	15789255	15789455	5.55556	6.70894	Chr1.St_15789335	dOCR
1	15841984	15842369	11.5819	30.7418	Chr1.St_15842175	dOCR
1	15961895	15962156	4.91803	6.93776	Chr1.St_15962047	LoOCR
1	15970719	15971345	6.2249	14.3593	Chr1.St_15971064	LoOCR
1	16003183	16003389	2.99539	2.31054	Chr1.St_16003369	LoOCR
1	16006797	16007024	3.71517	6.09652	Chr1.St_16006928	LoOCR
1	16010095	16010352	4.48916	9.4246	Chr1.St_16010258	LoOCR
1	16011115	16011362	3.84615	6.41831	Chr1.St_16011238	LoOCR
1	16017414	16018099	6.35359	20.9279	Chr1.St_16017624	dOCR
1	16019166	16019371	3.61757	6.79128	Chr1.St_16019304	LoOCR
1	16023120	16023519	6.18557	11.4514	Chr1.St_16023368	dOCR
1	16038069	16038708	5.67686	21.0819	Chr1.St_16038595	dOCR
1	16041775	16042096	4.47154	13.9125	Chr1.St_16041922	LoOCR
1	16043067	16043547	6.2766	26.1131	Chr1.St_16043259	LoOCR
1	16050672	16051596	8.01105	31.6163	Chr1.St_16050899	dOCR
1	16138394	16138809	4.61049	18.808	Chr1.St_16138567	LoOCR
1	16139556	16140185	5.08607	23.3488	Chr1.St_16139711	LoOCR
1	16142333	16142635	4.36893	16.4936	Chr1.St_16142472	dOCR
1	16226756	16227000	5.11551	11.6862	Chr1.St_16226899	LoOCR
1	16227179	16227766	6.86901	21.1183	Chr1.St_16227581	LoOCR
1	16235497	16237629	4.87013	25.6201	Chr1.St_16237278	dOCR
1	16283341	16283914	3.17195	7.46485	Chr1.St_16283591	dOCR
1	16285272	16285766	5.8871	30.1382	Chr1.St_16285589	LoOCR
1	16287918	16288648	3.35196	7.73146	Chr1.St_16288487	LoOCR
1	16295857	16296605	4.72103	14.8159	Chr1.St_16296294	dOCR
1	16299870	16300071	2.4531	4.00045	Chr1.St_16299886	LoOCR
1	16301493	16301702	3.29457	10.6589	Chr1.St_16301632	dOCR
1	16304590	16305846	4.56	18.2654	Chr1.St_16304764	dOCR
1	16357099	16357730	3.90836	7.857	Chr1.St_16357441	LoOCR
1	16360611	16361150	5.33333	18.3577	Chr1.St_16360948	LoOCR
1	16364554	16364847	3.49345	7.33679	Chr1.St_16364718	dOCR
1	16367672	16368079	4.65116	10.7835	Chr1.St_16367779	dOCR
1	16368325	16368949	3.76812	6.71966	Chr1.St_16368414	dOCR
1	16415659	16416153	10.0775	34.0885	Chr1.St_16415933	LoOCR
1	16436249	16436487	4.93421	6.03349	Chr1.St_16436375	dOCR
1	16447035	16447280	3.59712	2.70321	Chr1.St_16447107	LoOCR
1	16562206	16562555	3.53982	2.27812	Chr1.St_16562243	LoOCR
1	16630239	16630449	4.92958	5.72722	Chr1.St_16630371	LoOCR
1	16689734	16690030	4.31035	3.74381	Chr1.St_16689977	dOCR
1	16705899	16707334	3.5461	4.77008	Chr1.St_16707064	LoOCR
1	16714627	16715185	8.33333	26.9461	Chr1.St_16715046	LoOCR
1	16722190	16722462	2.42215	1.43916	Chr1.St_16722305	LoOCR
1	16730407	16730834	8.93617	25.7847	Chr1.St_16730602	LoOCR
1	16748952	16749514	5.23466	31.8669	Chr1.St_16749215	LoOCR
1	16749875	16750847	5.49738	32.321	Chr1.St_16750360	LoOCR
1	16809795	16810367	3.81818	5.605	Chr1.St_16810031	LoOCR
1	16810583	16811178	5.05227	10.8452	Chr1.St_16811021	LoOCR
1	16811343	16811543	3.13589	3.46831	Chr1.St_16811491	dOCR
1	16834765	16835594	10.8247	42.5503	Chr1.St_16835354	dOCR
1	16835924	16836301	5.55556	13.5257	Chr1.St_16836103	dOCR
1	16842524	16843109	5.5	9.37133	Chr1.St_16842637	LoOCR
1	16860316	16860612	8.5	20.6404	Chr1.St_16860487	LoOCR
1	16868611	16869481	10.8843	43.3197	Chr1.St_16868811	dOCR
1	16948439	16948829	3.8674	3.99459	Chr1.St_16948636	LoOCR
1	16961500	16961843	5	7.73051	Chr1.St_16961664	LoOCR
1	16966734	16967201	11.0368	44.9596	Chr1.St_16967019	LoOCR
1	16968955	16969155	3.25733	4.12343	Chr1.St_16969047	LoOCR
1	16979897	16980412	8.36066	29.08	Chr1.St_16980218	LoOCR
1	17000170	17000414	5.00457	5.00381	Chr1.St_17000277	LoOCR
1	17063234	17064030	10.5932	34.1395	Chr1.St_17063537	LoOCR
1	17139045	17139920	3.43866	16.4798	Chr1.St_17139716	dOCR
1	17141680	17142749	3.89764	26.0186	Chr1.St_17141857	LoOCR
1	17146430	17147164	4.64701	33.5061	Chr1.St_17146723	LoOCR
1	17152124	17152728	4.25401	20.2919	Chr1.St_17152289	dOCR
1	17155965	17156434	4.54545	27.7771	Chr1.St_17156147	LoOCR
1	17157171	17157980	4.40503	23.5298	Chr1.St_17157470	LoOCR
1	17162895	17163123	2.95567	4.12632	Chr1.St_17162986	LoOCR
1	17166804	17167019	4.52756	7.7101	Chr1.St_17166920	dOCR
1	17186368	17186689	3.05677	5.1422	Chr1.St_17186465	LoOCR
1	17187872	17188805	5.06329	17.3846	Chr1.St_17188340	LoOCR
1	17313901	17314811	8.36066	29.08	Chr1.St_17314353	LoOCR
1	17325046	17325401	3.64238	2.96986	Chr1.St_17325243	dOCR
1	17347774	17348268	4.41177	4.36985	Chr1.St_17347951	dOCR
1	17363756	17364174	3.67232	3.44058	Chr1.St_17364069	LoOCR
1	17432614	17433674	8.81612	40.4758	Chr1.St_17432959	dOCR
1	17471359	17471647	4.83871	7.73901	Chr1.St_17471495	LoOCR
1	17475180	17475430	5.9633	11.7949	Chr1.St_17475302	dOCR
1	17533666	17533866	4.7619	5.45979	Chr1.St_17533757	LoOCR
1	17552408	17552844	3.67232	3.44058	Chr1.St_17552805	LoOCR
1	17616921	17617496	9.375	18.6253	Chr1.St_17617323	LoOCR
1	17644056	17644409	5.15873	5.78913	Chr1.St_17644212	dOCR
1	17696752	17697033	5.70652	9.39879	Chr1.St_17696883	LoOCR
1	17725960	17726348	8.38926	15.9091	Chr1.St_17726159	LoOCR
1	17737644	17738416	5.55556	7.36745	Chr1.St_17737885	dOCR
1	17776797	17777702	6.9697	12.4919	Chr1.St_17777413	LoOCR
1	17805376	17805597	4.04624	4.29305	Chr1.St_17805427	dOCR
1	17840705	17842326	6.09626	47.728	Chr1.St_17841191	LoOCR
1	17930371	17931548	9.17808	40.0441	Chr1.St_17930604	LoOCR
1	17940238	17940607	7.04787	26.1702	Chr1.St_17940419	dOCR
1	17944995	17945978	5.33854	15.8467	Chr1.St_17945818	LoOCR
1	17965887	17966196	4.51128	7.97328	Chr1.St_17966018	LoOCR
1	17973215	17973801	7.43243	28.3257	Chr1.St_17973386	LoOCR
1	17985168	17985400	3.25301	5.53041	Chr1.St_17985267	LoOCR
1	17986708	17986908	3.19383	5.75633	Chr1.St_17986840	dOCR
1	17987687	17988039	4.31965	12.1795	Chr1.St_17987799	dOCR
1	17988374	17988740	3.65591	8.33121	Chr1.St_17988558	dOCR
1	17994589	17994832	4.329	6.41772	Chr1.St_17994667	dOCR
1	18002529	18003432	4.96368	14.6552	Chr1.St_18003180	LoOCR
1	18006571	18007005	4.21512	8.69945	Chr1.St_18006794	LoOCR
1	18018856	18019429	10.1293	31.3046	Chr1.St_18019055	LoOCR
1	18029923	18030718	11.5385	42.5444	Chr1.St_18030450	dOCR
1	18039105	18039449	5.02959	6.81661	Chr1.St_18039269	LoOCR
1	18039703	18039999	3.21637	2.323	Chr1.St_18039787	LoOCR
1	18049943	18050149	4.05405	6.1183	Chr1.St_18050025	LoOCR
1	18053023	18053233	4.54545	6.85029	Chr1.St_18053172	LoOCR
1	18088622	18088859	6.36943	10.1994	Chr1.St_18088733	LoOCR
1	18152460	18152701	6.16114	12.2007	Chr1.St_18152595	dOCR
1	18185416	18185741	7.28477	22.7057	Chr1.St_18185549	LoOCR
1	18189744	18190106	4.58824	12.782	Chr1.St_18189931	LoOCR
1	18195082	18195788	9.06114	48.3713	Chr1.St_18195393	dOCR
1	18320980	18321730	10.4	34.8736	Chr1.St_18321290	LoOCR
1	18326245	18326673	3.60825	3.55232	Chr1.St_18326349	LoOCR
1	18379231	18380103	12.1818	48.6527	Chr1.St_18379744	LoOCR
1	18459943	18460381	6.59091	14.329	Chr1.St_18460097	LoOCR
1	18498874	18499816	7.27483	31.569	Chr1.St_18499256	dOCR
1	18503281	18503855	4.65116	13.3027	Chr1.St_18503657	dOCR
1	18513135	18513941	6.53595	18.9005	Chr1.St_18513593	LoOCR
1	18522358	18522785	8.49359	30.487	Chr1.St_18522556	LoOCR
1	18529517	18530595	6.21118	18.017	Chr1.St_18529932	LoOCR
1	18596940	18597140	3.72671	3.30858	Chr1.St_18597100	LoOCR
1	18758926	18759642	12.7072	36.1292	Chr1.St_18759445	LoOCR
1	18771239	18771764	4.19355	4.28239	Chr1.St_18771391	dOCR
1	18906635	18907190	11.4286	49.7829	Chr1.St_18906896	LoOCR
1	18907771	18908041	3.45912	5.01345	Chr1.St_18907851	LoOCR
1	18948427	18948708	3.76344	7.19963	Chr1.St_18948532	dOCR
1	18950475	18951013	4.40181	12.1645	Chr1.St_18950601	dOCR
1	18956825	18957153	5.49645	12.6385	Chr1.St_18956982	LoOCR
1	18969241	18970115	8.86752	47.6206	Chr1.St_18969806	dOCR
1	19021480	19021912	5.72626	17.0248	Chr1.St_19021728	LoOCR
1	19022795	19023165	4.67422	11.1628	Chr1.St_19022986	LoOCR
1	19025556	19025902	2.89634	3.12248	Chr1.St_19025664	LoOCR
1	19171833	19172155	3.21429	1.98062	Chr1.St_19171844	LoOCR
1	19173160	19173390	3.59712	2.70321	Chr1.St_19173286	LoOCR
1	19230415	19230764	4.26829	4.66111	Chr1.St_19230497	dOCR
1	19269413	19269938	15.285	50.2865	Chr1.St_19269716	dOCR
1	19312031	19312303	4	6.7892	Chr1.St_19312173	LoOCR
1	19312666	19312959	2.91545	3.3329	Chr1.St_19312811	LoOCR
1	19313498	19314040	4.49735	10.9617	Chr1.St_19313638	LoOCR
1	19317400	19317669	2.8436	3.82158	Chr1.St_19317496	LoOCR
1	19318671	19318912	3.34225	5.36384	Chr1.St_19318839	LoOCR
1	19326361	19326668	2.83019	3.29297	Chr1.St_19326477	LoOCR
1	19330465	19331660	7.93651	27.3947	Chr1.St_19331275	dOCR
1	19386682	19387317	7.27937	10.0972	Chr1.St_19387046	dOCR
1	19403678	19404017	2.96053	1.634	Chr1.St_19403773	dOCR
1	19432643	19433245	2.69397	7.36928	Chr1.St_19432955	LoOCR
1	19436080	19436427	2.31554	6.32834	Chr1.St_19436232	dOCR
1	19436647	19436900	2.2283	5.54513	Chr1.St_19436793	dOCR
1	19437806	19438598	4.78224	37.1404	Chr1.St_19438152	LoOCR
1	19465864	19466090	4.54961	4.09202	Chr1.St_19465995	dOCR
1	19501024	19501768	6.59091	14.329	Chr1.St_19501403	LoOCR
1	19515628	19515860	4.54961	4.09202	Chr1.St_19515713	dOCR
1	19565757	19568212	4.36893	27.1563	Chr1.St_19567190	dOCR
1	19568760	19569234	3.0303	11.3537	Chr1.St_19568870	dOCR
1	19584471	19584707	3.11891	6.0996	Chr1.St_19584636	LoOCR
1	19586250	19586505	2.9734	6.67852	Chr1.St_19586408	LoOCR
1	19588764	19589866	3.60672	17.3822	Chr1.St_19589670	dOCR
1	19591649	19591920	2.45245	5.92721	Chr1.St_19591817	dOCR
1	19593486	19594216	4.19512	24.7724	Chr1.St_19593840	LoOCR
1	19597954	19598194	3.39286	8.31356	Chr1.St_19598109	dOCR
1	19638092	19638459	4	3.28931	Chr1.St_19638409	LoOCR
1	19664778	19665119	3.19149	1.94819	Chr1.St_19664936	LoOCR
1	19701494	19701798	2.91667	2.33706	Chr1.St_19701627	LoOCR
1	19703291	19703595	4.95496	8.29352	Chr1.St_19703446	LoOCR
1	19725557	19725865	8.18929	12.3366	Chr1.St_19725711	dOCR
1	19768507	19768950	7.27848	13.0389	Chr1.St_19768766	LoOCR
1	19828220	19828802	7.17703	15.9914	Chr1.St_19828474	dOCR
1	19885755	19886553	5.28967	16.0526	Chr1.St_19885886	LoOCR
1	19886699	19887078	5.52764	17.5462	Chr1.St_19886892	LoOCR
1	19889564	19889849	4.2328	9.59753	Chr1.St_19889705	dOCR
1	19905993	19906825	4.62963	5.53269	Chr1.St_19906335	LoOCR
1	19944349	19944861	12.0219	33.4869	Chr1.St_19944638	LoOCR
1	19960565	19960963	6.85976	21.9862	Chr1.St_19960808	dOCR
1	19966055	19966396	4.98866	15.753	Chr1.St_19966238	LoOCR
1	19969300	19969500	2.94906	3.76078	Chr1.St_19969365	LoOCR
1	19993572	19994081	4.08163	3.86351	Chr1.St_19993729	dOCR
1	20008548	20008936	3.19149	2.45619	Chr1.St_20008644	dOCR
1	20009160	20009391	3.66492	3.65015	Chr1.St_20009272	dOCR
1	20026531	20027016	5.30303	11.0951	Chr1.St_20026660	LoOCR
1	20033620	20033953	5.15873	10.0689	Chr1.St_20033809	LoOCR
1	20131108	20131514	8.26613	23.708	Chr1.St_20131297	LoOCR
1	20230447	20230758	5.55556	7.70876	Chr1.St_20230574	LoOCR
1	20262251	20263041	8.41584	20.4682	Chr1.St_20262672	dOCR
1	20268741	20269125	6.95876	14.2127	Chr1.St_20268963	LoOCR
1	20292881	20293369	3.43643	8.92077	Chr1.St_20293051	LoOCR
1	20294852	20295134	2.701	6.33032	Chr1.St_20295005	LoOCR
1	20295400	20295650	1.97531	1.96483	Chr1.St_20295470	LoOCR
1	20298879	20299079	2.65625	4.78084	Chr1.St_20298981	LoOCR
1	20299280	20299707	5.26742	24.2033	Chr1.St_20299496	LoOCR
1	20310048	20310327	3.59116	3.30641	Chr1.St_20310219	LoOCR
1	20310818	20311027	4.85714	6.51724	Chr1.St_20310904	LoOCR
1	20351572	20351881	5.05051	7.82593	Chr1.St_20351719	LoOCR
1	20352849	20353412	8.0402	18.6999	Chr1.St_20353235	LoOCR
1	20371640	20371907	5.05952	6.86828	Chr1.St_20371723	dOCR
1	20411891	20413451	5.91085	25.4929	Chr1.St_20412224	LoOCR
1	20429999	20430199	2.94118	3.0528	Chr1.St_20430176	LoOCR
1	20430345	20431032	6.14618	16.614	Chr1.St_20430544	LoOCR
1	20431315	20431664	3.00353	3.01117	Chr1.St_20431483	LoOCR
1	20533222	20533505	5.6872	10.4702	Chr1.St_20533414	LoOCR
1	20604043	20604585	8.01105	17.1748	Chr1.St_20604489	LoOCR
1	20615667	20616027	6.48649	12.0262	Chr1.St_20615849	dOCR
1	20739393	20739682	4.69799	9.64657	Chr1.St_20739571	LoOCR
1	20740283	20740630	7.16612	22.3844	Chr1.St_20740434	LoOCR
1	20775587	20775876	7.6087	15.9272	Chr1.St_20775750	dOCR
1	20776290	20776718	4.8913	6.88964	Chr1.St_20776385	dOCR
1	20833774	20834386	4.75113	7.56445	Chr1.St_20833856	LoOCR
1	20834898	20835343	3.53982	3.86844	Chr1.St_20835175	LoOCR
1	20836215	20836523	6.02679	12.3194	Chr1.St_20836373	LoOCR
1	20850921	20851462	9.11458	22.4075	Chr1.St_20851108	LoOCR
1	20930404	20931161	11.7769	41.2266	Chr1.St_20930877	LoOCR
1	20938789	20939190	4.51977	5.63322	Chr1.St_20939060	LoOCR
1	21010329	21010577	4.24837	4.36994	Chr1.St_21010480	LoOCR
1	21186323	21187419	6.6129	19.5389	Chr1.St_21187269	LoOCR
1	21200694	21201304	12.0066	52.0556	Chr1.St_21200924	dOCR
1	21286861	21287519	8.75	25.3569	Chr1.St_21287138	LoOCR
1	21292130	21292582	4.72973	7.52149	Chr1.St_21292443	dOCR
1	21388698	21389715	10.9524	32.5301	Chr1.St_21389345	LoOCR
1	21501612	21502103	8.59375	20.3149	Chr1.St_21501916	LoOCR
1	21525703	21525903	2.8169	1.30176	Chr1.St_21525809	LoOCR
1	21680052	21680817	9.47368	23.6689	Chr1.St_21680631	LoOCR
1	21718920	21719670	11.8557	34.4212	Chr1.St_21719101	dOCR
1	21761856	21762240	7.72947	18.0651	Chr1.St_21762021	LoOCR
1	21770154	21770781	6.95021	32.1899	Chr1.St_21770546	LoOCR
1	21774013	21774215	3.27381	9.10246	Chr1.St_21774132	LoOCR
1	21776194	21776930	6.38095	29.8886	Chr1.St_21776570	LoOCR
1	21860468	21861781	7.84519	39.4946	Chr1.St_21861295	LoOCR
1	21883518	21883994	8.24468	50.2147	Chr1.St_21883739	LoOCR
1	21884976	21885564	3.67776	10.3363	Chr1.St_21885108	dOCR
1	21901912	21902162	5	6.14077	Chr1.St_21902075	dOCR
1	21977179	21977468	4.72727	9.0849	Chr1.St_21977317	LoOCR
1	21979183	21979383	3.50318	5.11855	Chr1.St_21979236	LoOCR
1	21981928	21982132	2.98742	3.32557	Chr1.St_21982104	LoOCR
1	21992488	21993211	3.83721	8.66985	Chr1.St_21993105	LoOCR
1	21994337	21994537	2.83613	4.29451	Chr1.St_21994485	LoOCR
1	21998592	21999102	5.50459	14.5041	Chr1.St_21998698	LoOCR
1	22009709	22010316	3.88889	16.6079	Chr1.St_22009965	dOCR
1	22010593	22010989	2.41176	4.70928	Chr1.St_22010683	dOCR
1	22012827	22013378	3.44828	14.3156	Chr1.St_22012981	dOCR
1	22019003	22019645	2.62582	3.21661	Chr1.St_22019388	dOCR
1	22032158	22032898	4.65839	5.58052	Chr1.St_22032577	dOCR
1	22051648	22052792	5.07246	15.3507	Chr1.St_22052027	dOCR
1	22059044	22059652	2.41411	6.0931	Chr1.St_22059475	LoOCR
1	22059995	22060554	2.18199	4.24006	Chr1.St_22060428	LoOCR
1	22061099	22062418	3.05164	12.0488	Chr1.St_22061612	LoOCR
1	22069868	22070338	8.33333	21.3137	Chr1.St_22070149	LoOCR
1	22070556	22070811	3.03738	2.38223	Chr1.St_22070591	LoOCR
1	22274041	22274635	5.13699	6.36316	Chr1.St_22274223	LoOCR
1	22457956	22458232	5.45455	5.94943	Chr1.St_22458109	dOCR
1	22485139	22485521	4.44444	4.41952	Chr1.St_22485453	LoOCR
1	22596409	22596674	3.92157	3.6147	Chr1.St_22596480	LoOCR
1	22599479	22599791	3.69318	3.47499	Chr1.St_22599641	LoOCR
1	22613851	22614508	4.42623	8.6672	Chr1.St_22614075	LoOCR
1	22615261	22615613	5.46075	12.9164	Chr1.St_22615409	LoOCR
1	22663596	22664068	7.71277	30.6679	Chr1.St_22663885	dOCR
1	22667630	22668111	6.16247	19.5186	Chr1.St_22667816	dOCR
1	22729669	22729869	3.28467	5.62143	Chr1.St_22729776	LoOCR
1	22732045	22732330	2.07792	2.35121	Chr1.St_22732181	dOCR
1	22735488	22735857	2.08132	3.34223	Chr1.St_22735608	LoOCR
1	22737367	22737892	2.56291	7.36212	Chr1.St_22737719	LoOCR
1	22740768	22741269	5.20305	29.9098	Chr1.St_22741072	LoOCR
1	22813634	22814511	9.09091	34.8527	Chr1.St_22814166	dOCR
1	22837508	22837877	4.14365	17.147	Chr1.St_22837639	dOCR
1	22839031	22839244	3.07425	9.91987	Chr1.St_22839112	dOCR
1	22840224	22840852	2.90102	8.63537	Chr1.St_22840664	dOCR
1	22841614	22841998	3.88571	17.8864	Chr1.St_22841797	LoOCR
1	22843072	22843359	2.25335	3.5397	Chr1.St_22843223	LoOCR
1	22846913	22847161	3.92954	7.91601	Chr1.St_22847073	LoOCR
1	22874161	22874493	4.08805	7.53927	Chr1.St_22874310	LoOCR
1	22878014	22878214	3.4384	5.40058	Chr1.St_22878107	dOCR
1	22878654	22879104	6.05187	18.3778	Chr1.St_22878957	dOCR
1	22891500	22891955	10.9524	32.5301	Chr1.St_22891769	LoOCR
1	22959947	22960216	8.20106	18.5261	Chr1.St_22960050	LoOCR
1	23004455	23004702	3.13901	2.73249	Chr1.St_23004599	LoOCR
1	23016250	23017007	4.21053	9.53259	Chr1.St_23016877	LoOCR
1	23017183	23017476	3.28084	5.1988	Chr1.St_23017345	LoOCR
1	23027006	23027416	4.34783	7.60279	Chr1.St_23027100	dOCR
1	23028022	23028300	3.45455	4.34998	Chr1.St_23028174	dOCR
1	23033032	23033813	9.95575	29.7561	Chr1.St_23033408	LoOCR
1	23110115	23110706	10.25	28.0775	Chr1.St_23110419	LoOCR
1	23122748	23123474	9.29204	26.5868	Chr1.St_23122950	LoOCR
1	23147454	23147960	9.93789	22.335	Chr1.St_23147640	LoOCR
1	23243220	23243480	4.90196	5.98061	Chr1.St_23243330	LoOCR
1	23252333	23253577	7.32087	46.275	Chr1.St_23253358	dOCR
1	23264938	23265518	11.0108	41.8247	Chr1.St_23265165	LoOCR
1	23270207	23270589	3.34507	4.11374	Chr1.St_23270452	LoOCR
1	23325008	23325965	10.7251	47.111	Chr1.St_23325533	LoOCR
1	23360669	23360929	2.69608	6.46108	Chr1.St_23360767	dOCR
1	23361145	23362435	5.79976	38.2819	Chr1.St_23361669	LoOCR
1	23363579	23363912	3.50985	13.085	Chr1.St_23363722	LoOCR
1	23372395	23372652	3.44828	2.87066	Chr1.St_23372498	dOCR
1	23377512	23377806	4.50311	9.46128	Chr1.St_23377664	dOCR
1	23378055	23378967	5.99369	16.6099	Chr1.St_23378814	dOCR
1	23432624	23432824	4.46927	5.54556	Chr1.St_23432735	dOCR
1	23439917	23440482	5.19231	10.4897	Chr1.St_23440288	dOCR
1	23441083	23441504	4.79167	8.27759	Chr1.St_23441217	dOCR
1	23485913	23486574	5.15695	9.03856	Chr1.St_23486419	dOCR
1	23496537	23497345	7.63116	48.7792	Chr1.St_23497106	LoOCR
1	23502571	23503633	3.20102	9.98785	Chr1.St_23503358	LoOCR
1	23505817	23506578	4.77889	22.5036	Chr1.St_23506303	dOCR
1	23557218	23557449	4.09836	4.63434	Chr1.St_23557288	dOCR
1	23562683	23563146	7.09459	21.2735	Chr1.St_23562984	LoOCR
1	23570490	23571082	7.40741	15.5384	Chr1.St_23570821	LoOCR
1	23615925	23617324	6.39098	37.5406	Chr1.St_23616988	dOCR
1	23625719	23625919	3.73832	6.1535	Chr1.St_23625825	LoOCR
1	23628075	23628460	4.28571	9.17535	Chr1.St_23628301	dOCR
1	23634542	23635121	8.39895	35.9235	Chr1.St_23634734	LoOCR
1	23684888	23685088	5.15873	5.78913	Chr1.St_23684963	dOCR
1	23700759	23701214	8.66667	16.8859	Chr1.St_23700938	dOCR
1	23880614	23881468	7.03125	18.3859	Chr1.St_23881167	dOCR
1	23886524	23886826	4.10256	4.89988	Chr1.St_23886631	LoOCR
1	23956127	23956509	2.93663	6.53037	Chr1.St_23956316	dOCR
1	23957980	23959088	3.49604	12.1028	Chr1.St_23958931	dOCR
1	23959413	23959695	2.47253	4.33488	Chr1.St_23959520	LoOCR
1	23962677	23963039	5.0173	20.6282	Chr1.St_23962851	LoOCR
1	23975266	23976286	9.6206	43.6902	Chr1.St_23975783	LoOCR
1	23983872	23985409	8.43521	38.6407	Chr1.St_23985185	dOCR
1	24000440	24000784	7.18563	13.3161	Chr1.St_24000557	LoOCR
1	24011691	24011984	3.66795	4.80149	Chr1.St_24011855	dOCR
1	24113495	24113751	4.13534	3.71052	Chr1.St_24113619	dOCR
1	24119752	24120202	5.11811	5.72697	Chr1.St_24119916	dOCR
1	24129328	24129580	5.55556	9.84062	Chr1.St_24129448	dOCR
1	24132135	24132839	5.47619	9.68317	Chr1.St_24132293	dOCR
1	24224319	24224787	10.4575	23.272	Chr1.St_24224555	dOCR
1	24298210	24298930	7.41176	32.0582	Chr1.St_24298666	LoOCR
1	24300132	24300563	4.97685	15.3739	Chr1.St_24300312	LoOCR
1	24307306	24307605	5.47945	10.0494	Chr1.St_24307457	LoOCR
1	24310952	24311206	4.09091	5.40052	Chr1.St_24311060	LoOCR
1	24333382	24333582	3.74332	3.78425	Chr1.St_24333462	dOCR
1	24413970	24414306	4.63158	14.4957	Chr1.St_24414177	LoOCR
1	24414513	24415162	7.01031	32.8798	Chr1.St_24414729	LoOCR
1	24420488	24421133	7.35786	22.9015	Chr1.St_24420768	LoOCR
1	24555538	24556057	2.61097	2.60492	Chr1.St_24555840	LoOCR
1	24558146	24558378	3.73494	7.85544	Chr1.St_24558268	LoOCR
1	24558672	24559261	3.88128	9.06516	Chr1.St_24558913	LoOCR
1	24563209	24563463	2.85714	2.86938	Chr1.St_24563324	dOCR
1	24571413	24572155	7.22543	25.3352	Chr1.St_24571686	LoOCR
1	24577029	24577906	6.0396	26.0119	Chr1.St_24577712	dOCR
1	24579347	24579861	5.88865	23.0298	Chr1.St_24579599	dOCR
1	24587522	24587759	3.2491	3.70816	Chr1.St_24587561	dOCR
1	24591509	24591716	3.47044	6.14747	Chr1.St_24591650	LoOCR
1	24592211	24592483	4.14508	9.34071	Chr1.St_24592311	LoOCR
1	24592698	24593080	3.47222	5.70933	Chr1.St_24592827	LoOCR
1	24593665	24594092	4.19075	8.63357	Chr1.St_24593743	LoOCR
1	24660523	24660731	2.91902	5.23949	Chr1.St_24660606	dOCR
1	24664367	24665556	5.31161	28.0126	Chr1.St_24664960	dOCR
1	24668885	24669510	3.5533	13.0842	Chr1.St_24669248	dOCR
1	24672387	24673013	5.75397	23.6865	Chr1.St_24672760	LoOCR
1	24771062	24771672	10.8059	40.0774	Chr1.St_24771413	LoOCR
1	24778277	24779006	6.09244	13.2544	Chr1.St_24778721	LoOCR
1	24821367	24822102	7.33696	14.9444	Chr1.St_24821844	dOCR
1	24872892	24873196	6.56934	9.74896	Chr1.St_24873043	dOCR
1	24946678	24947154	3.95257	5.64261	Chr1.St_24946765	LoOCR
1	24947353	24947626	6.57371	15.9967	Chr1.St_24947523	LoOCR
1	25044047	25044948	4.94604	19.306	Chr1.St_25044630	dOCR
1	25045536	25045895	5.03413	21.044	Chr1.St_25045764	dOCR
1	25046167	25046464	3.9966	12.9081	Chr1.St_25046332	dOCR
1	25060109	25060458	3.75723	3.57998	Chr1.St_25060280	dOCR
1	25105580	25105977	3.80711	4.12526	Chr1.St_25105698	LoOCR
1	25107592	25107855	3.52113	3.61634	Chr1.St_25107701	LoOCR
1	25115386	25115609	3.71622	5.61843	Chr1.St_25115526	LoOCR
1	25115773	25116185	3.31126	4.24585	Chr1.St_25116047	LoOCR
1	25151008	25151314	4.15704	10.4913	Chr1.St_25151147	LoOCR
1	25155214	25155910	6.06327	29.3486	Chr1.St_25155370	LoOCR
1	25196272	25196564	4.92958	5.72722	Chr1.St_25196411	dOCR
1	25304918	25306064	7.62712	19.762	Chr1.St_25305767	LoOCR
1	25495468	25496002	4.6875	6.51994	Chr1.St_25495912	LoOCR
1	25566092	25566939	12.6812	51.9182	Chr1.St_25566282	LoOCR
1	25582444	25583331	11.5561	68.4919	Chr1.St_25582947	dOCR
1	25633589	25633842	3.03738	2.38223	Chr1.St_25633753	LoOCR
1	25636710	25636989	3.02326	2.35819	Chr1.St_25636783	LoOCR
1	25718743	25719411	2.35707	5.1685	Chr1.St_25719109	LoOCR
1	25720029	25720991	4.37743	27.2167	Chr1.St_25720393	LoOCR
1	25723126	25723564	3.37972	14.7705	Chr1.St_25723398	LoOCR
1	25732067	25732533	6.47887	21.3077	Chr1.St_25732343	LoOCR
1	25733931	25734247	5.42857	15.0258	Chr1.St_25734091	LoOCR
1	25741966	25742285	5.92105	15.6226	Chr1.St_25742139	LoOCR
1	25744833	25745033	3.90625	5.54505	Chr1.St_25744904	LoOCR
1	25745302	25745581	4.69388	8.069	Chr1.St_25745487	LoOCR
1	25754323	25755461	4.87805	11.4011	Chr1.St_25755270	LoOCR
1	25759465	25760381	4.24403	9.63025	Chr1.St_25759824	LoOCR
1	25767195	25767474	4.10628	9.77617	Chr1.St_25767314	LoOCR
1	25768113	25768660	5.18518	15.7173	Chr1.St_25768454	LoOCR
1	25769200	25769458	2.81996	4.08344	Chr1.St_25769381	LoOCR
1	25773896	25774246	6.96203	21.8242	Chr1.St_25774063	LoOCR
1	25791566	25791787	3.95683	3.44207	Chr1.St_25791683	LoOCR
1	25805572	25805965	4.51977	5.63322	Chr1.St_25805655	dOCR
1	25916341	25916701	6.06557	16.4018	Chr1.St_25916511	LoOCR
1	25926241	25926493	4.52962	8.61945	Chr1.St_25926342	LoOCR
1	25930382	25930716	6.38978	18.5063	Chr1.St_25930543	LoOCR
1	25936066	25936753	5.60976	9.94762	Chr1.St_25936241	LoOCR
1	26001967	26002508	5.57143	15.8109	Chr1.St_26002178	LoOCR
1	26007559	26008160	5.29412	13.9191	Chr1.St_26007714	LoOCR
1	26008840	26009161	5.36278	13.3893	Chr1.St_26009005	LoOCR
1	26013738	26014766	7.69231	15.1473	Chr1.St_26014379	dOCR
1	26040966	26041647	8.54271	38.4892	Chr1.St_26041465	LoOCR
1	26125360	26127373	4.0783	14.0696	Chr1.St_26127136	dOCR
1	26130637	26131096	7.22543	36.978	Chr1.St_26130911	LoOCR
1	26173425	26173899	12.2172	40.3149	Chr1.St_26173705	LoOCR
1	26181652	26181990	7.23684	17.4877	Chr1.St_26181828	dOCR
1	26186764	26187184	5.49451	8.64974	Chr1.St_26187049	LoOCR
1	26334078	26334469	11.7789	36.1598	Chr1.St_26334256	LoOCR
1	26428280	26428700	6.89655	12.7895	Chr1.St_26428423	LoOCR
1	26517543	26517855	3.76884	4.06001	Chr1.St_26517685	LoOCR
1	26529607	26529892	5.98802	9.53446	Chr1.St_26529774	LoOCR
1	26609040	26609252	3.90244	4.53847	Chr1.St_26609160	LoOCR
1	26614831	26615642	8.97436	25.8718	Chr1.St_26615241	LoOCR
1	26620739	26621789	9.76096	31.5916	Chr1.St_26621299	LoOCR
1	26721431	26721775	4.20561	5.62089	Chr1.St_26721597	dOCR
1	26722444	26722858	5.37383	9.47815	Chr1.St_26722642	dOCR
1	26766581	26766791	3.19149	2.45619	Chr1.St_26766624	dOCR
1	26873527	26874279	9.16905	38.3702	Chr1.St_26873798	LoOCR
1	26875815	26876028	4.11932	8.43953	Chr1.St_26875937	LoOCR
1	26885147	26885831	9.77011	52.1542	Chr1.St_26885497	LoOCR
1	26886641	26886984	3.85514	8.72632	Chr1.St_26886832	LoOCR
1	26899533	26899815	6.58915	16.4612	Chr1.St_26899706	LoOCR
1	26902611	26903183	3.79464	4.58026	Chr1.St_26902746	LoOCR
1	26944010	26944500	7.69231	19.9085	Chr1.St_26944153	dOCR
1	26944678	26945040	9.83264	30.6211	Chr1.St_26944853	dOCR
1	27042160	27042720	7.59162	16.3634	Chr1.St_27042542	LoOCR
1	27051265	27051716	4.74308	8.48924	Chr1.St_27051536	LoOCR
1	27087070	27087395	4.65116	8.28634	Chr1.St_27087237	LoOCR
1	27133918	27134367	2.93367	3.89532	Chr1.St_27134065	dOCR
1	27136314	27137163	7.98429	33.0344	Chr1.St_27136642	LoOCR
1	27256074	27256367	6.09756	9.72733	Chr1.St_27256229	LoOCR
1	27262011	27262211	4.43787	5.21128	Chr1.St_27262067	LoOCR
1	27262391	27262596	4.54545	5.39222	Chr1.St_27262531	LoOCR
1	27267696	27267902	3.94737	4.37184	Chr1.St_27267822	dOCR
1	27268258	27268466	3.7037	3.71653	Chr1.St_27268415	LoOCR
1	27274275	27274631	9.85577	27.2523	Chr1.St_27274462	dOCR
1	27279759	27280178	3.55191	3.24126	Chr1.St_27280079	LoOCR
1	27286881	27287081	2.77778	2.38951	Chr1.St_27287068	LoOCR
1	27293779	27294645	6.23188	37.1296	Chr1.St_27294068	LoOCR
1	27301463	27301957	5.10417	17.8801	Chr1.St_27301614	LoOCR
1	27303880	27304258	4.10053	8.93561	Chr1.St_27304071	LoOCR
1	27313228	27313855	7.63889	28.974	Chr1.St_27313466	LoOCR
1	27323461	27324497	7.8341	52.7218	Chr1.St_27323775	dOCR
1	27343143	27344054	8.49802	25.2883	Chr1.St_27343379	dOCR
1	27408864	27409869	3.65854	9.539	Chr1.St_27409064	LoOCR
1	27412447	27413075	4.30528	13.2935	Chr1.St_27412645	dOCR
1	27500931	27501215	3.67647	3.8959	Chr1.St_27501039	LoOCR
1	27501367	27501626	4.54545	6.25817	Chr1.St_27501497	LoOCR
1	27571761	27572267	4.33526	5.03787	Chr1.St_27571881	LoOCR
1	27577745	27578057	4.45026	5.79612	Chr1.St_27577876	dOCR
1	27600705	27601039	9.14894	26.8113	Chr1.St_27600894	LoOCR
1	27699397	27700417	5.61358	17.4437	Chr1.St_27699913	dOCR
1	27743196	27743903	6.53595	27.5116	Chr1.St_27743706	dOCR
1	27744414	27744696	3.10492	5.48005	Chr1.St_27744580	dOCR
1	27816366	27817516	5.64054	45.9884	Chr1.St_27817249	LoOCR
1	27818803	27819541	3.35074	16.5147	Chr1.St_27819213	LoOCR
1	27821521	27821780	2.53046	7.03137	Chr1.St_27821715	LoOCR
1	27830194	27830721	3.84615	5.91695	Chr1.St_27830369	LoOCR
1	27839505	27840272	10.3873	38.988	Chr1.St_27840016	LoOCR
1	27969413	27970193	6.81818	15.241	Chr1.St_27969895	LoOCR
1	27988689	27989180	6.17128	21.599	Chr1.St_27988916	LoOCR
1	27989711	27990781	6.04938	21.197	Chr1.St_27989901	LoOCR
1	28048958	28049239	5.02959	6.81661	Chr1.St_28049083	dOCR
1	28052186	28052451	4.375	4.83599	Chr1.St_28052384	LoOCR
1	28085938	28086279	4.0201	4.75168	Chr1.St_28086081	LoOCR
1	28108280	28108700	4.78927	8.90974	Chr1.St_28108435	LoOCR
1	28109539	28110047	5.5102	11.204	Chr1.St_28109872	LoOCR
1	28172943	28173143	3.51759	3.39563	Chr1.St_28172991	LoOCR
1	28234626	28235475	10.1732	31.4047	Chr1.St_28235043	LoOCR
1	28404302	28404583	3.47222	2.51953	Chr1.St_28404377	LoOCR
1	28485247	28485661	5.88235	7.21476	Chr1.St_28485446	LoOCR
1	28568097	28568827	13.4783	48.4856	Chr1.St_28568407	LoOCR
1	28577867	28578877	6.85714	23.3189	Chr1.St_28578229	dOCR
1	28608807	28609573	9.81308	27.7288	Chr1.St_28609339	LoOCR
1	28638201	28638987	3.85463	9.23489	Chr1.St_28638363	LoOCR
1	28641975	28642266	3.96825	12.259	Chr1.St_28642125	LoOCR
1	28642421	28642723	2.95699	5.7236	Chr1.St_28642555	LoOCR
1	28644846	28645351	6.09453	21.3461	Chr1.St_28645125	LoOCR
1	28650933	28651591	8.81696	45.2879	Chr1.St_28651386	dOCR
1	28652471	28652671	3.17287	5.69147	Chr1.St_28652598	dOCR
1	28665040	28665734	12.1302	31.7902	Chr1.St_28665469	dOCR
1	28714409	28715258	8.78378	30.7575	Chr1.St_28714777	LoOCR
1	28722274	28722618	4.1958	4.03965	Chr1.St_28722461	LoOCR
1	28789783	28790003	5.89888	9.75181	Chr1.St_28789923	LoOCR
1	28801082	28801764	4.45312	17.7741	Chr1.St_28801579	dOCR
1	28805538	28806094	5.33333	29.9342	Chr1.St_28805771	LoOCR
1	28807605	28808069	5.2583	21.3034	Chr1.St_28807898	dOCR
1	28824583	28825099	4.54545	6.25817	Chr1.St_28824760	dOCR
1	28835534	28836025	5.66802	11.9253	Chr1.St_28835883	LoOCR
1	28836344	28836960	5.71429	12.0285	Chr1.St_28836807	LoOCR
1	28865645	28866213	9.88593	33.6139	Chr1.St_28866026	LoOCR
1	28866665	28866909	5.91603	13.6443	Chr1.St_28866794	LoOCR
1	28951182	28951477	8.18966	12.7706	Chr1.St_28951349	dOCR
1	28959973	28960350	4.23729	4.87291	Chr1.St_28960156	LoOCR
1	28960807	28961401	7.06215	13.5307	Chr1.St_28961079	LoOCR
1	28996528	28996883	8.44444	22.5783	Chr1.St_28996708	LoOCR
1	29003005	29003715	7.37705	19.1924	Chr1.St_29003389	dOCR
1	29046130	29046851	7.08955	19.4337	Chr1.St_29046443	LoOCR
1	29051113	29051665	3.39286	4.21733	Chr1.St_29051270	LoOCR
1	29125301	29126015	9.09091	32.668	Chr1.St_29125504	LoOCR
1	29155248	29155742	7.42188	11.5408	Chr1.St_29155628	dOCR
1	29163367	29164256	4.7776	19.5677	Chr1.St_29163688	LoOCR
1	29167328	29167762	5.07868	25.3871	Chr1.St_29167602	LoOCR
1	29168227	29168790	3.36826	9.72941	Chr1.St_29168405	LoOCR
1	29169681	29169921	2.8866	4.61831	Chr1.St_29169828	LoOCR
1	29180396	29180872	5.46875	6.57371	Chr1.St_29180566	LoOCR
1	29237840	29238428	4.64968	23.736	Chr1.St_29238258	dOCR
1	29238920	29239983	5.2356	29.3871	Chr1.St_29239465	LoOCR
1	29240603	29241015	2.87671	6.96904	Chr1.St_29240910	LoOCR
1	29315961	29316759	8.33333	14.8477	Chr1.St_29316547	dOCR
1	29406608	29407489	10.4235	42.0481	Chr1.St_29407127	LoOCR
1	29429928	29430247	5.82192	14.584	Chr1.St_29430053	dOCR
1	29430388	29430957	7.21831	21.1353	Chr1.St_29430711	dOCR
1	29444510	29445339	5.49853	28.9837	Chr1.St_29445121	dOCR
1	29446304	29446848	3.31361	11.8097	Chr1.St_29446477	dOCR
1	29449835	29450581	4.75543	23.3548	Chr1.St_29450406	LoOCR
1	29452851	29453499	3.45572	7.21517	Chr1.St_29453316	dOCR
1	29486486	29487503	8.49359	30.487	Chr1.St_29486751	LoOCR
1	29495981	29497022	8.81057	24.4347	Chr1.St_29496102	LoOCR
1	29508639	29509079	6.6358	20.4705	Chr1.St_29508881	LoOCR
1	29513445	29513771	4.039	8.21914	Chr1.St_29513581	LoOCR
1	29611548	29611871	4.04624	4.29305	Chr1.St_29611586	LoOCR
1	29618445	29619146	4.84582	8.07129	Chr1.St_29618962	dOCR
1	29663388	29664376	12.7615	46.1478	Chr1.St_29663902	dOCR
1	29676059	29676393	3.42857	5.37549	Chr1.St_29676197	LoOCR
1	29676626	29676993	4.26471	8.83247	Chr1.St_29676795	dOCR
1	29677244	29677720	7.27273	24.5413	Chr1.St_29677501	dOCR
1	29755809	29756227	4.7619	4.90305	Chr1.St_29756050	dOCR
1	29785624	29786467	3.93258	7.66419	Chr1.St_29786119	LoOCR
1	29792468	29793678	6.19122	34.0333	Chr1.St_29793239	dOCR
1	29795127	29795327	2.37258	2.85005	Chr1.St_29795191	dOCR
1	29795557	29796050	2.86225	5.21451	Chr1.St_29795920	dOCR
1	29828952	29830068	5.71749	20.8444	Chr1.St_29829252	LoOCR
1	29831334	29831676	3.82883	8.897	Chr1.St_29831527	LoOCR
1	29831975	29832323	3.95928	9.57807	Chr1.St_29832177	LoOCR
1	29837866	29838112	4.97076	6.71505	Chr1.St_29838016	LoOCR
1	29838530	29839055	5.80111	9.57308	Chr1.St_29838730	dOCR
1	29840500	29840733	3.42105	3.0271	Chr1.St_29840632	dOCR
1	29871753	29871964	5.35714	6.71755	Chr1.St_29871850	dOCR
1	29955160	29956155	8.16619	31.5909	Chr1.St_29955966	dOCR
1	29962046	29962684	4.34783	7.60279	Chr1.St_29962151	LoOCR
1	29962894	29963289	5.53506	12.3632	Chr1.St_29963104	LoOCR
1	29985093	29985426	9.31373	24.4403	Chr1.St_29985266	LoOCR
1	29985668	29986082	10.5392	29.8542	Chr1.St_29985906	LoOCR
1	30025434	30025730	4.0404	4.78864	Chr1.St_30025573	dOCR
1	30034142	30035726	6.45933	36.1864	Chr1.St_30034842	dOCR
1	30088462	30088922	3.19343	6.94916	Chr1.St_30088787	LoOCR
1	30089740	30090291	4.27574	14.628	Chr1.St_30089989	LoOCR
1	30124304	30124718	4.02299	4.25418	Chr1.St_30124557	dOCR
1	30128469	30128912	6.11111	10.5236	Chr1.St_30128785	dOCR
1	30218239	30218480	2.9661	4.86536	Chr1.St_30218354	dOCR
1	30218672	30219714	6.51709	27.8714	Chr1.St_30218999	dOCR
1	30220102	30220416	3.75536	8.90588	Chr1.St_30220302	dOCR
1	30306457	30306657	5.45953	5.95559	Chr1.St_30306550	dOCR
1	30477150	30478587	6.93512	29.873	Chr1.St_30477786	dOCR
1	30521087	30521496	2.38291	6.64543	Chr1.St_30521388	LoOCR
1	30521761	30522233	2.95341	12.4779	Chr1.St_30521905	dOCR
1	30522640	30523073	3.02775	13.1912	Chr1.St_30522761	dOCR
1	30524247	30525195	4.08889	25.672	Chr1.St_30524692	dOCR
1	30540448	30541789	4.63415	24.5946	Chr1.St_30540780	dOCR
1	30544350	30544927	2.67281	8.46481	Chr1.St_30544451	LoOCR
1	30546931	30547541	3.72024	12.4688	Chr1.St_30547293	LoOCR
1	30553472	30553780	5.83127	19.6804	Chr1.St_30553593	dOCR
1	30555025	30555408	3.71622	8.28583	Chr1.St_30555136	dOCR
1	30555672	30555945	2.43902	2.43238	Chr1.St_30555693	dOCR
1	30562276	30562869	3.58362	5.07921	Chr1.St_30562476	LoOCR
1	30614567	30615287	7.50487	39.0883	Chr1.St_30614844	dOCR
1	30648322	30649072	15.5814	56.7492	Chr1.St_30648844	dOCR
1	30655884	30656866	7.70925	19.464	Chr1.St_30656239	LoOCR
1	30915451	30915780	6.25	7.78144	Chr1.St_30915651	dOCR
1	30939741	30940375	8.27815	15.7163	Chr1.St_30940021	dOCR
1	30944742	30945443	10.2649	22.3614	Chr1.St_30945211	dOCR
1	30964945	30966136	4.08291	18.2109	Chr1.St_30965636	dOCR
1	30967994	30969034	4.40098	22.0119	Chr1.St_30968776	dOCR
1	30983518	30983760	6.58683	11.3868	Chr1.St_30983623	dOCR
1	31039220	31039489	2.98507	3.49674	Chr1.St_31039273	dOCR
1	31039663	31040102	4.67836	10.8588	Chr1.St_31039927	dOCR
1	31040953	31041413	3.97727	7.78523	Chr1.St_31041153	dOCR
1	31049741	31050186	4.8433	11.9625	Chr1.St_31049885	LoOCR
1	31050408	31051217	4.47977	10.003	Chr1.St_31050909	LoOCR
1	31060491	31060893	10.7296	34.4539	Chr1.St_31060697	LoOCR
1	31103724	31104954	5.06608	8.85201	Chr1.St_31104049	LoOCR
1	31113556	31113855	4.29864	6.07518	Chr1.St_31113679	LoOCR
1	31114482	31114876	8.92019	23.6104	Chr1.St_31114653	LoOCR
1	31190763	31191038	6.6474	11.9103	Chr1.St_31190886	LoOCR
1	31194757	31195114	5.18293	7.07913	Chr1.St_31194940	dOCR
1	31218678	31219235	9.17431	25.2348	Chr1.St_31218867	LoOCR
1	31220211	31220467	4.78469	7.31748	Chr1.St_31220324	LoOCR
1	31359831	31360262	3.89908	9.12223	Chr1.St_31360110	dOCR
1	31360602	31361329	3.56347	7.56106	Chr1.St_31360988	dOCR
1	31370877	31371143	5.91716	9.40918	Chr1.St_31370965	dOCR
1	31383311	31383511	4.09465	3.22561	Chr1.St_31383340	dOCR
1	31508037	31508237	3.34728	3.50209	Chr1.St_31508152	dOCR
1	31512707	31513022	3.78486	5.0427	Chr1.St_31512825	LoOCR
1	31514646	31514865	4.56731	6.59552	Chr1.St_31514753	LoOCR
1	31549448	31550569	6.22896	16.8299	Chr1.St_31549945	LoOCR
1	31557753	31558302	4.50451	6.76931	Chr1.St_31558185	LoOCR
1	31681822	31682371	8.20611	24.5813	Chr1.St_31682039	LoOCR
1	31683666	31683888	4.57627	9.03628	Chr1.St_31683800	LoOCR
1	31749970	31750372	3.93701	3.20092	Chr1.St_31750151	LoOCR
1	31846521	31846934	4.16667	3.75758	Chr1.St_31846643	dOCR
1	31908634	31908834	4.04412	3.57373	Chr1.St_31908682	LoOCR
1	32043620	32044087	7.74908	22.9535	Chr1.St_32043789	LoOCR
1	32049485	32049775	4.04798	15.0253	Chr1.St_32049628	LoOCR
1	32052325	32053036	5.51118	26.8122	Chr1.St_32052839	LoOCR
1	32053316	32053747	3.36066	8.83605	Chr1.St_32053427	dOCR
1	32069946	32070777	7.34043	34.6318	Chr1.St_32070228	LoOCR
1	32071030	32071490	3.21012	6.6086	Chr1.St_32071312	LoOCR
1	32076368	32077093	3.28947	8.33656	Chr1.St_32076467	dOCR
1	32077424	32078211	6.11702	29.5866	Chr1.St_32077820	dOCR
1	32137083	32137328	5.18293	7.07913	Chr1.St_32137216	LoOCR
1	32145396	32145596	4.10256	4.89988	Chr1.St_32145494	LoOCR
1	32150691	32151139	5.07246	5.95348	Chr1.St_32150967	LoOCR
1	32249588	32250228	10.7143	24.3081	Chr1.St_32249889	LoOCR
1	32273820	32274535	5.67282	17.6281	Chr1.St_32274340	LoOCR
1	32293173	32293680	4.78339	17.966	Chr1.St_32293414	LoOCR
1	32293923	32294890	7.23104	40.2532	Chr1.St_32294548	LoOCR
1	32324212	32324548	4.46985	13.603	Chr1.St_32324357	LoOCR
1	32325735	32326112	4.94845	16.9598	Chr1.St_32325935	LoOCR
1	32328268	32328582	5.04386	16.6273	Chr1.St_32328453	dOCR
1	32351025	32351306	3.11804	10.7339	Chr1.St_32351214	dOCR
1	32353269	32354867	6.76692	57.4494	Chr1.St_32354081	LoOCR
1	32360685	32360995	3.61736	10.807	Chr1.St_32360853	LoOCR
1	32361303	32361901	4.14634	14.6442	Chr1.St_32361626	LoOCR
1	32362841	32363720	4.94234	20.9734	Chr1.St_32363033	LoOCR
1	32425835	32426100	3.47222	3.52767	Chr1.St_32426023	dOCR
1	32431477	32432962	6	26.6568	Chr1.St_32432217	LoOCR
1	32478051	32478319	5.7554	7.69131	Chr1.St_32478160	LoOCR
1	32503883	32504285	5.80111	9.57308	Chr1.St_32504096	LoOCR
1	32525305	32525843	8.55856	22.8291	Chr1.St_32525566	dOCR
1	32591850	32592288	4.82456	4.73728	Chr1.St_32592177	dOCR
1	32606439	32606909	8.63787	30.3611	Chr1.St_32606638	LoOCR
1	32616735	32617364	7.40741	17.3923	Chr1.St_32616862	dOCR
1	32801801	32802291	7.04225	20.2255	Chr1.St_32801992	LoOCR
1	32804302	32804734	3.78289	6.01652	Chr1.St_32804632	LoOCR
1	32816293	32816764	11	44.8581	Chr1.St_32816522	LoOCR
1	32857989	32858735	4.68085	14.6724	Chr1.St_32858451	LoOCR
1	32861754	32862287	5.04386	16.6273	Chr1.St_32861928	LoOCR
1	32893230	32894971	5.97938	24.5682	Chr1.St_32893611	dOCR
1	32931501	32931743	5.22088	10.2066	Chr1.St_32931650	dOCR
1	32932778	32933478	5.46875	11.4753	Chr1.St_32932902	dOCR
1	32949653	32950526	9.16667	21.4375	Chr1.St_32950173	LoOCR
1	33033223	33033724	4.29448	4.70421	Chr1.St_33033368	dOCR
1	33039061	33039625	8.16327	35.1416	Chr1.St_33039278	LoOCR
1	33043473	33044028	5.30121	16.8071	Chr1.St_33043811	dOCR
1	33044331	33044704	4.40252	8.90314	Chr1.St_33044506	dOCR
1	33114916	33115761	6.0219	27.956	Chr1.St_33115548	LoOCR
1	33118032	33118796	5.80808	28.1977	Chr1.St_33118393	LoOCR
1	33147801	33148507	5.26906	17.7716	Chr1.St_33148150	LoOCR
1	33151380	33151976	6.94761	29.4665	Chr1.St_33151615	LoOCR
1	33295525	33296259	6.83761	16.16	Chr1.St_33296025	dOCR
1	33304851	33305226	5.31136	11.4688	Chr1.St_33305029	LoOCR
1	33310572	33310812	5.52632	9.06345	Chr1.St_33310720	LoOCR
1	33440493	33441125	9.73783	33.2429	Chr1.St_33440935	LoOCR
1	33448330	33448935	3.64527	16.1977	Chr1.St_33448680	LoOCR
1	33450638	33451506	3.51833	16.3368	Chr1.St_33451027	LoOCR
1	33453250	33453784	2.59534	6.69471	Chr1.St_33453400	LoOCR
1	33490411	33490866	7.5	16.65	Chr1.St_33490560	LoOCR
1	33543865	33544598	5.29197	11.423	Chr1.St_33544277	LoOCR
1	33590674	33590993	4.16667	8.01233	Chr1.St_33590864	dOCR
1	33594427	33594845	3.0479	7.72275	Chr1.St_33594601	LoOCR
1	33596228	33596459	2.38994	4.24039	Chr1.St_33596316	LoOCR
1	33596685	33597255	3.50554	13.0618	Chr1.St_33596985	LoOCR
1	33599356	33599953	4.37192	21.5475	Chr1.St_33599613	LoOCR
1	33602092	33602485	4.12088	12.867	Chr1.St_33602196	dOCR
1	33607802	33608707	7.86517	16.4154	Chr1.St_33608181	dOCR
1	33618031	33618557	3.42324	7.32932	Chr1.St_33618427	LoOCR
1	33619195	33620164	7.09939	34.1487	Chr1.St_33619402	LoOCR
1	33649042	33649330	3.30688	5.26849	Chr1.St_33649134	LoOCR
1	33649892	33650459	4.83871	12.6046	Chr1.St_33650277	LoOCR
1	33651091	33651448	3.66848	6.69614	Chr1.St_33651269	LoOCR
1	33739288	33739713	8.42697	18.4616	Chr1.St_33739576	LoOCR
1	33747165	33747587	5.06757	11.2227	Chr1.St_33747296	LoOCR
1	33755411	33755864	2.76753	4.56224	Chr1.St_33755703	LoOCR
1	33756451	33756666	3.5514	8.90653	Chr1.St_33756512	LoOCR
1	33757256	33757865	4.78088	16.3293	Chr1.St_33757546	LoOCR
1	33777670	33778037	4.95496	11.9417	Chr1.St_33777918	dOCR
1	33779242	33779887	9.03615	35.783	Chr1.St_33779675	dOCR
1	33788684	33789429	7.70925	19.464	Chr1.St_33788863	LoOCR
1	33798144	33798443	4.54961	4.09202	Chr1.St_33798279	dOCR
1	33804028	33804462	7.32484	13.1207	Chr1.St_33804264	LoOCR
1	33804687	33805023	3.69128	3.04448	Chr1.St_33804885	LoOCR
1	33852792	33853220	5.6213	15.5773	Chr1.St_33853074	LoOCR
1	33853854	33854265	7.39645	25.8429	Chr1.St_33854074	LoOCR
1	33948397	33949064	11.0951	51.8921	Chr1.St_33948755	dOCR
1	33970607	33971139	5.45953	5.95559	Chr1.St_33971037	dOCR
1	33991441	33991997	5.01412	25.052	Chr1.St_33991795	dOCR
1	33993699	33994160	3.63409	13.9806	Chr1.St_33993968	dOCR
1	33995476	33996302	2.43665	5.96758	Chr1.St_33995734	dOCR
1	33999938	34000390	3.94904	16.6737	Chr1.St_34000194	dOCR
1	34000689	34001629	4.3239	16.5846	Chr1.St_34001153	dOCR
1	34030197	34030757	7.75281	36.1914	Chr1.St_34030537	LoOCR
1	34032176	34032599	3.75	9.13475	Chr1.St_34032361	LoOCR
1	34037481	34038645	4.03509	6.6073	Chr1.St_34038570	LoOCR
1	34112255	34112763	3.68421	3.68326	Chr1.St_34112342	LoOCR
1	34113598	34113800	3.8674	3.99459	Chr1.St_34113666	LoOCR
1	34135792	34136183	5.75	10.2213	Chr1.St_34136011	dOCR
1	34136656	34136967	4.72637	6.89693	Chr1.St_34136831	dOCR
1	34144301	34144702	8.58779	26.5497	Chr1.St_34144509	LoOCR
1	34154215	34155212	3.8674	7.48664	Chr1.St_34154309	dOCR
1	34211377	34211911	5.08906	14.7147	Chr1.St_34211660	LoOCR
1	34215076	34215324	3.27103	5.78769	Chr1.St_34215204	dOCR
1	34215704	34215940	3.5461	7.04585	Chr1.St_34215851	dOCR
1	34223401	34223839	2.81385	1.99563	Chr1.St_34223663	LoOCR
1	34224653	34225185	5.30973	9.69906	Chr1.St_34225005	LoOCR
1	34331809	34332029	3.37423	2.56004	Chr1.St_34331973	LoOCR
1	34443409	34444030	6.13718	15.3722	Chr1.St_34443590	dOCR
1	34444627	34445230	4.83871	9.66747	Chr1.St_34445048	dOCR
1	34498184	34498431	4.31472	5.55017	Chr1.St_34498275	dOCR
1	34514624	34515116	4.61957	6.09799	Chr1.St_34515006	dOCR
1	34515934	34516239	4.16667	4.75179	Chr1.St_34516083	dOCR
1	34539971	34540405	4.64286	8.88756	Chr1.St_34540149	LoOCR
1	34541561	34541900	4.93197	10.5493	Chr1.St_34541716	LoOCR
1	34542329	34542788	4.96689	10.9697	Chr1.St_34542465	LoOCR
1	34589784	34590055	6.31579	11.7017	Chr1.St_34589916	LoOCR
1	34647850	34648321	7.90698	19.4056	Chr1.St_34648147	LoOCR
1	34648455	34649077	4.38596	6.53246	Chr1.St_34648978	LoOCR
1	34657517	34657838	5.11811	9.97828	Chr1.St_34657675	LoOCR
1	34689633	34690184	7.77027	13.893	Chr1.St_34690013	dOCR
1	34704569	34705489	7.25076	24.478	Chr1.St_34704964	LoOCR
1	34838042	34838773	8.84354	17.193	Chr1.St_34838421	dOCR
1	34852399	34853141	4.90196	7.54355	Chr1.St_34853078	dOCR
1	34853318	34853582	6.58537	13.4706	Chr1.St_34853455	dOCR
1	34901083	34901687	5.14286	7.33714	Chr1.St_34901624	LoOCR
1	34959445	34960040	13.4387	52.4884	Chr1.St_34959759	LoOCR
1	34970272	34970816	7.21831	21.1353	Chr1.St_34970624	LoOCR
1	34978797	34979381	4.45545	6.09109	Chr1.St_34978945	LoOCR
1	35019676	35020505	12.1019	54.2619	Chr1.St_35020212	LoOCR
1	35119118	35119761	5.4721	19.9564	Chr1.St_35119296	LoOCR
1	35122830	35123251	4.8	12.4893	Chr1.St_35123054	dOCR
1	35135687	35136243	9.31373	24.4403	Chr1.St_35135961	LoOCR
1	35203390	35203835	8.61111	19.321	Chr1.St_35203656	dOCR
1	35204556	35204900	3.66492	3.65015	Chr1.St_35204807	LoOCR
1	35241693	35242660	7.48032	20.3754	Chr1.St_35242240	dOCR
1	35252761	35253259	6.48379	23.8899	Chr1.St_35252956	dOCR
1	35262789	35263078	4.26195	12.2663	Chr1.St_35262931	LoOCR
1	35266629	35267588	3.60262	7.91992	Chr1.St_35266815	dOCR
1	35267804	35268260	3.67299	7.66674	Chr1.St_35267914	dOCR
1	35275721	35276162	3.6859	5.7863	Chr1.St_35275837	dOCR
1	35276437	35276721	3.3557	4.34622	Chr1.St_35276539	dOCR
1	35278692	35279020	6.84211	19.2646	Chr1.St_35278915	LoOCR
1	35299026	35299430	5.67227	11.5595	Chr1.St_35299202	dOCR
1	35372261	35373160	8.51648	35.2606	Chr1.St_35372430	dOCR
1	35413973	35414549	4.20168	3.58447	Chr1.St_35414398	dOCR
1	35469284	35469877	4.96032	9.2909	Chr1.St_35469460	LoOCR
1	35476023	35476818	10.9375	42.8546	Chr1.St_35476302	LoOCR
1	35493445	35494766	7.37052	19.6451	Chr1.St_35494607	dOCR
1	35501077	35501305	4.27807	9.72905	Chr1.St_35501215	LoOCR
1	35504692	35504924	3.50467	6.92083	Chr1.St_35504844	LoOCR
1	35505104	35505798	4.01376	9.75432	Chr1.St_35505538	LoOCR
1	35608924	35609129	6.36945	7.96452	Chr1.St_35609013	LoOCR
1	35681118	35681318	4.03226	3.33667	Chr1.St_35681200	dOCR
1	35711747	35712008	3.53774	3.64656	Chr1.St_35711927	LoOCR
1	35712304	35712596	4.34783	7.0267	Chr1.St_35712441	LoOCR
1	35717255	35717781	4.58515	13.7049	Chr1.St_35717589	LoOCR
1	35718267	35719026	7.99087	37.5638	Chr1.St_35718787	LoOCR
1	35767793	35768419	6.5371	17.6192	Chr1.St_35768258	LoOCR
1	35815891	35817148	5	6.45076	Chr1.St_35816051	LoOCR
1	35871811	35872080	3.87597	3.11202	Chr1.St_35871925	LoOCR
1	35900264	35900834	10.6897	41.5826	Chr1.St_35900561	dOCR
1	35901045	35901507	7.41379	22.5776	Chr1.St_35901367	dOCR
1	35933244	35933483	4	4.21558	Chr1.St_35933363	dOCR
1	35934475	35934888	4.21348	4.83222	Chr1.St_35934693	LoOCR
1	35942817	35943209	4.74138	11.3514	Chr1.St_35943032	dOCR
1	35944640	35945761	5.97668	17.7587	Chr1.St_35944961	LoOCR
1	35961254	35961569	4.59184	9.07421	Chr1.St_35961415	LoOCR
1	35962033	35962313	3.37838	4.39743	Chr1.St_35962198	LoOCR
1	35970378	35971129	11.4583	46.1057	Chr1.St_35970709	LoOCR
1	36049126	36049373	3.50318	2.75781	Chr1.St_36049225	dOCR
1	36109018	36109613	8.28221	16.7002	Chr1.St_36109343	dOCR
1	36140215	36141227	5.70652	17.3496	Chr1.St_36140537	LoOCR
1	36141419	36141783	2.74151	3.07599	Chr1.St_36141532	LoOCR
1	36142144	36142404	3.07692	4.4545	Chr1.St_36142229	LoOCR
1	36157034	36157944	8.66935	25.6964	Chr1.St_36157610	dOCR
1	36170203	36170452	4.16667	3.53319	Chr1.St_36170346	dOCR
1	36211565	36212003	4.10256	4.89988	Chr1.St_36211909	LoOCR
1	36245839	36246451	9.26641	29.8297	Chr1.St_36246253	LoOCR
1	36256222	36256486	2.74914	2.33164	Chr1.St_36256290	LoOCR
1	36393128	36393521	9.49074	26.4708	Chr1.St_36393329	dOCR
1	36393788	36394207	7.67442	18.429	Chr1.St_36394042	dOCR
1	36445443	36445801	5.00457	5.00381	Chr1.St_36445608	dOCR
1	36474187	36475107	8.5	20.6404	Chr1.St_36474349	LoOCR
1	36485660	36486623	5.10708	22.4066	Chr1.St_36486055	dOCR
1	36487434	36488239	6.32479	32.5897	Chr1.St_36487739	dOCR
1	36504118	36504680	5.44794	17.6566	Chr1.St_36504269	dOCR
1	36507257	36507508	2.5	5.11363	Chr1.St_36507379	dOCR
1	36510886	36512021	3.18302	14.2877	Chr1.St_36511662	LoOCR
1	36514948	36515646	4.20259	22.5548	Chr1.St_36515406	dOCR
1	36534394	36534726	4.93827	6.34697	Chr1.St_36534563	dOCR
1	36541651	36542071	5.6	6.77774	Chr1.St_36541707	dOCR
1	36588073	36588514	4.08497	7.26066	Chr1.St_36588392	LoOCR
1	36592048	36592619	4.2623	7.97141	Chr1.St_36592526	LoOCR
1	36671704	36671904	4.8	4.96078	Chr1.St_36671758	LoOCR
1	36684993	36685193	3.75	2.73569	Chr1.St_36685133	dOCR
1	36751149	36751880	5.78704	11.0485	Chr1.St_36751721	LoOCR
1	36826128	36826560	11.4428	33.5678	Chr1.St_36826380	LoOCR
1	36834335	36834535	3.50318	2.75781	Chr1.St_36834437	LoOCR
1	36894087	36894359	3.45912	2.69043	Chr1.St_36894126	dOCR
1	36899333	36899936	11.086	34.6518	Chr1.St_36899654	LoOCR
1	36927309	36927509	4.54961	4.09202	Chr1.St_36927426	dOCR
1	37166557	37166841	7.38636	14.5823	Chr1.St_37166671	LoOCR
1	37176960	37177436	5.48387	7.58898	Chr1.St_37177254	LoOCR
1	37178530	37178826	5.59211	7.76962	Chr1.St_37178653	dOCR
1	37198040	37198911	7.58294	17.7608	Chr1.St_37198178	LoOCR
1	37264596	37265380	4.08163	4.86233	Chr1.St_37265086	LoOCR
1	37281077	37281551	4.79705	17.696	Chr1.St_37281225	LoOCR
1	37282784	37284189	3.5009	8.94586	Chr1.St_37283670	LoOCR
1	37285082	37285323	2.51866	3.31043	Chr1.St_37285214	LoOCR
1	37343811	37344532	7.7193	23.8525	Chr1.St_37344040	LoOCR
1	37362012	37362518	4.54961	4.09202	Chr1.St_37362345	dOCR
1	37475732	37476083	6.71141	10.7841	Chr1.St_37475886	LoOCR
1	37493621	37494139	4.46686	9.96781	Chr1.St_37494029	dOCR
1	37495145	37495374	3.2967	5.03416	Chr1.St_37495245	dOCR
1	37497583	37497895	3.87931	9.57421	Chr1.St_37497729	dOCR
1	37505438	37506366	6.90141	45.8948	Chr1.St_37505821	dOCR
1	37531924	37532127	3.82653	4.15954	Chr1.St_37532014	dOCR
1	37532351	37532798	7.39796	15.9811	Chr1.St_37532564	dOCR
1	37578611	37579552	7.72871	26.3175	Chr1.St_37579262	dOCR
1	37594074	37594274	3.47222	2.51953	Chr1.St_37594170	LoOCR
1	37677221	37677430	3.86139	10.2829	Chr1.St_37677294	LoOCR
1	37677717	37678663	5.49777	28.6076	Chr1.St_37678369	LoOCR
1	37682185	37682985	5.8121	29.779	Chr1.St_37682636	LoOCR
1	37723582	37724083	9.85916	19.9925	Chr1.St_37723790	dOCR
1	37762835	37763138	4.37158	5.37498	Chr1.St_37763021	LoOCR
1	37767882	37768369	4.47368	5.83858	Chr1.St_37767969	dOCR
1	37840483	37841536	5.7377	12.0807	Chr1.St_37840638	LoOCR
1	37846414	37846650	4.32099	6.68495	Chr1.St_37846475	LoOCR
1	37906883	37907917	9.48454	55.0011	Chr1.St_37907342	dOCR
1	37916422	37916651	5.26316	8.22368	Chr1.St_37916597	LoOCR
1	37927041	37927814	6.49718	11.6349	Chr1.St_37927168	LoOCR
1	38045654	38046110	10	29.2796	Chr1.St_38045912	LoOCR
1	38047155	38047355	3.89908	4.77961	Chr1.St_38047247	LoOCR
1	38076960	38077592	7.33591	20.0311	Chr1.St_38077445	LoOCR
1	38086374	38087215	9.48276	34.2765	Chr1.St_38086825	dOCR
1	38159560	38159916	5.45455	7.8815	Chr1.St_38159804	dOCR
1	38161301	38161540	4.54545	5.39222	Chr1.St_38161427	dOCR
1	38233893	38234770	11.2385	34.9885	Chr1.St_38234392	LoOCR
1	38242275	38242861	5.34591	7.35644	Chr1.St_38242721	LoOCR
1	38320393	38320966	5.29801	6.94527	Chr1.St_38320670	LoOCR
1	38338666	38339010	4.16667	5.27828	Chr1.St_38338780	LoOCR
1	38341672	38341961	6.25	12.3805	Chr1.St_38341806	LoOCR
1	38404053	38404677	7.63473	27.0214	Chr1.St_38404466	LoOCR
1	38456701	38457277	9.01961	28.1355	Chr1.St_38457092	LoOCR
1	38513991	38514387	5.5205	14.1768	Chr1.St_38514169	LoOCR
1	38515774	38516321	7.97297	31.9968	Chr1.St_38516038	LoOCR
1	38526210	38526573	4.06404	9.37238	Chr1.St_38526440	LoOCR
1	38527143	38527358	4.41528	11.6124	Chr1.St_38527230	LoOCR
1	38527509	38528018	5.54217	18.3404	Chr1.St_38527721	LoOCR
1	38581818	38582455	4.67391	14.33	Chr1.St_38581992	LoOCR
1	38583533	38584352	3.61702	8.20206	Chr1.St_38583657	LoOCR
1	38593966	38594281	5.73395	10.9392	Chr1.St_38594127	LoOCR
1	38599708	38599933	7.66667	13.7146	Chr1.St_38599820	LoOCR
1	38606341	38607208	6	9.93536	Chr1.St_38607100	dOCR
1	38637969	38638543	10.5016	44.0559	Chr1.St_38638293	LoOCR
1	38684945	38685662	9.0604	32.5852	Chr1.St_38685138	LoOCR
1	38690374	38690665	6.10169	16.0926	Chr1.St_38690486	LoOCR
1	38697498	38697829	4.34783	8.76239	Chr1.St_38697646	dOCR
1	38701666	38702224	8.125	28.9321	Chr1.St_38701963	dOCR
1	38733290	38733769	4.14365	4.71249	Chr1.St_38733488	LoOCR
1	38733918	38734294	8.93855	20.4682	Chr1.St_38734106	LoOCR
1	38902827	38903222	6.49718	11.6349	Chr1.St_38903109	LoOCR
1	38915271	38915477	4.42804	7.78573	Chr1.St_38915337	LoOCR
1	38917229	38917600	5.37037	11.6089	Chr1.St_38917405	LoOCR
1	38975421	38976287	12.9717	79.8286	Chr1.St_38975813	LoOCR
1	38984337	38984831	6.05096	9.26695	Chr1.St_38984454	LoOCR
1	38989969	38990169	2.7933	1.53489	Chr1.St_38990091	dOCR
1	38997247	38997707	4.27928	6.03739	Chr1.St_38997347	LoOCR
1	39085065	39085700	4.8913	9.79202	Chr1.St_39085221	LoOCR
1	39090594	39091540	8.46154	31.4392	Chr1.St_39091223	dOCR
1	39105926	39106385	5.26316	13.1222	Chr1.St_39106215	dOCR
1	39154855	39155280	7.06215	13.5307	Chr1.St_39155132	LoOCR
1	39163338	39163662	5.18293	7.07913	Chr1.St_39163515	LoOCR
1	39213905	39214403	7.08447	25.8281	Chr1.St_39214229	LoOCR
1	39220507	39221196	5.22388	13.3685	Chr1.St_39220648	LoOCR
1	39232963	39233660	4.74006	20.6901	Chr1.St_39233453	LoOCR
1	39236291	39236652	3.56145	11.9637	Chr1.St_39236478	LoOCR
1	39237723	39238002	2.94889	7.82214	Chr1.St_39237850	LoOCR
1	39242458	39242707	3.0303	6.53665	Chr1.St_39242542	LoOCR
1	39246643	39247376	8.80952	42.5894	Chr1.St_39247190	LoOCR
1	39357204	39359135	5.30191	26.8825	Chr1.St_39358702	dOCR
1	39387581	39388262	4.02098	6.5743	Chr1.St_39387742	LoOCR
1	39393944	39394161	3.18352	3.37687	Chr1.St_39394133	LoOCR
1	39409819	39410426	3.5503	5.6854	Chr1.St_39410333	LoOCR
1	39410836	39411136	2.93255	3.37324	Chr1.St_39410973	LoOCR
1	39416499	39417217	7.02479	17.4697	Chr1.St_39417043	LoOCR
1	39423546	39424080	10.5351	41.7639	Chr1.St_39423766	LoOCR
1	39463026	39463494	3.72461	8.31267	Chr1.St_39463165	LoOCR
1	39464227	39464977	8.3524	40.4124	Chr1.St_39464607	LoOCR
1	39488274	39489092	3.52423	14.7682	Chr1.St_39488725	dOCR
1	39489617	39489932	3.25413	12.9275	Chr1.St_39489791	dOCR
1	39492057	39492672	4.57428	32.0065	Chr1.St_39492429	LoOCR
1	39495342	39495922	2.96736	7.01179	Chr1.St_39495475	dOCR
1	39569020	39569256	5.24475	6.53718	Chr1.St_39569169	LoOCR
1	39586982	39587322	2.55354	3.97368	Chr1.St_39587165	LoOCR
1	39589000	39589367	2.6533	6.40547	Chr1.St_39589226	LoOCR
1	39591770	39592763	6.4538	42.1042	Chr1.St_39592255	LoOCR
1	39598642	39598897	2.94118	2.38172	Chr1.St_39598772	dOCR
1	39599325	39599792	5.70175	11.2475	Chr1.St_39599615	dOCR
1	39676195	39676956	5.82061	25.1243	Chr1.St_39676611	LoOCR
1	39680033	39681201	4.20744	12.6385	Chr1.St_39680350	dOCR
1	39755252	39755872	13.2231	49.2497	Chr1.St_39755442	LoOCR
1	40009135	40009628	5.00457	5.00381	Chr1.St_40009300	dOCR
1	40034077	40035029	6.5625	19.8327	Chr1.St_40034479	LoOCR
1	40038203	40038403	2.78689	2.55766	Chr1.St_40038214	LoOCR
1	40092115	40092570	10.0858	31.205	Chr1.St_40092286	LoOCR
1	40103562	40104095	7.14286	26.934	Chr1.St_40103862	LoOCR
1	40107647	40107952	3.29949	5.45632	Chr1.St_40107837	LoOCR
1	40116088	40116865	4.01662	8.15731	Chr1.St_40116667	LoOCR
1	40118458	40118721	3.52349	4.9437	Chr1.St_40118647	LoOCR
1	40145943	40146578	4.2735	3.68967	Chr1.St_40146069	dOCR
1	40161338	40161647	7.69231	15.1473	Chr1.St_40161510	LoOCR
1	40168402	40168737	4.19162	4.5347	Chr1.St_40168573	LoOCR
1	40211682	40211954	3.57143	2.32226	Chr1.St_40211790	dOCR
1	40239903	40240317	6.01266	9.20141	Chr1.St_40240052	LoOCR
1	40253236	40253531	9.90991	29.0807	Chr1.St_40253368	LoOCR
1	40260894	40261808	5.90551	25.0748	Chr1.St_40261404	dOCR
1	40265939	40267576	5.2677	22.7736	Chr1.St_40266851	dOCR
1	40268580	40268877	3.62035	8.92342	Chr1.St_40268730	LoOCR
1	40276358	40276618	5.42169	17.5693	Chr1.St_40276491	dOCR
1	40277153	40277748	7.8271	35.4785	Chr1.St_40277333	dOCR
1	40285286	40286055	7.24234	26.3181	Chr1.St_40285486	LoOCR
1	40351355	40351732	7.19424	11.593	Chr1.St_40351537	dOCR
1	40358501	40358748	4.7619	4.90305	Chr1.St_40358663	dOCR
1	40410327	40410620	5.40984	13.151	Chr1.St_40410488	dOCR
1	40413410	40413888	7.30519	23.2287	Chr1.St_40413566	dOCR
1	40422192	40422591	3.83523	7.1456	Chr1.St_40422345	dOCR
1	40423261	40423851	6.8306	24.1313	Chr1.St_40423459	dOCR
1	40424103	40424402	3.99002	8.88002	Chr1.St_40424235	dOCR
1	40428498	40428767	3.21101	4.21557	Chr1.St_40428595	LoOCR
1	40462423	40462820	2.9661	4.86536	Chr1.St_40462657	LoOCR
1	40463558	40464048	5.09978	16.825	Chr1.St_40463851	LoOCR
1	40464233	40464804	5.51876	19.7539	Chr1.St_40464429	LoOCR
1	40515819	40516430	13.3229	63.81	Chr1.St_40516114	LoOCR
1	40552119	40552692	11.4173	23.1864	Chr1.St_40552343	dOCR
1	40567727	40568118	4.91071	4.86539	Chr1.St_40567861	LoOCR
1	40594425	40594878	6.94444	24.4831	Chr1.St_40594590	LoOCR
1	40599117	40600066	5.9415	27.2107	Chr1.St_40599931	LoOCR
1	40606077	40606464	3.90071	6.03968	Chr1.St_40606241	dOCR
1	40616206	40617984	7.96748	51.4187	Chr1.St_40617612	LoOCR
1	40712557	40713128	8.75	29.0708	Chr1.St_40712886	LoOCR
1	40718155	40718355	3.57143	3.928	Chr1.St_40718272	LoOCR
1	40763365	40764213	4.73373	5.99984	Chr1.St_40763788	LoOCR
1	40771880	40772755	11.1301	44.5992	Chr1.St_40772180	dOCR
1	40780766	40781097	5.55556	11.3039	Chr1.St_40780922	LoOCR
1	40790366	40790663	5.78125	15.6391	Chr1.St_40790498	LoOCR
1	40790899	40791593	6.43564	18.2075	Chr1.St_40791099	LoOCR
1	40802006	40802929	8.37321	38.941	Chr1.St_40802554	dOCR
1	40934274	40934637	7.16332	25.1488	Chr1.St_40934478	dOCR
1	40935218	40935655	4.7619	11.7308	Chr1.St_40935362	dOCR
1	40936049	40936624	4.87465	12.3805	Chr1.St_40936378	dOCR
1	40945165	40945401	4.5098	7.67131	Chr1.St_40945317	LoOCR
1	40946156	40946849	7.17131	18.7155	Chr1.St_40946698	LoOCR
1	41016895	41017145	5.52486	8.70505	Chr1.St_41017074	LoOCR
1	41089047	41089785	7.74457	30.2799	Chr1.St_41089519	LoOCR
1	41115533	41115961	10.0437	30.53	Chr1.St_41115777	LoOCR
1	41139755	41141296	7.55814	52.2378	Chr1.St_41140632	dOCR
1	41162014	41162253	3.88889	7.54541	Chr1.St_41162146	LoOCR
1	41162541	41163338	7.6	29.8195	Chr1.St_41163149	LoOCR
1	41193312	41193512	4.58333	4.37715	Chr1.St_41193446	LoOCR
1	41238581	41238939	4.54961	4.09202	Chr1.St_41238756	dOCR
1	41253463	41253898	6.46552	8.45984	Chr1.St_41253727	dOCR
1	41270912	41271156	3.33333	2.87999	Chr1.St_41270985	LoOCR
1	41273217	41273417	3.62319	3.80037	Chr1.St_41273306	LoOCR
1	41273603	41274290	5.45024	9.63137	Chr1.St_41273758	LoOCR
1	41292958	41293688	6.86275	11.4554	Chr1.St_41293123	dOCR
1	41343970	41344334	6.52174	8.54707	Chr1.St_41344166	dOCR
1	41370742	41371199	9.77011	32.7537	Chr1.St_41370942	dOCR
1	41371522	41372004	9.16031	29.5685	Chr1.St_41371844	dOCR
1	41453676	41454316	6.62983	12.2954	Chr1.St_41453864	LoOCR
1	41459405	41459851	9.73451	28.6908	Chr1.St_41459620	LoOCR
1	41465226	41465789	10.0516	26.5167	Chr1.St_41465549	LoOCR
1	41590661	41591161	7.52896	20.9671	Chr1.St_41590846	LoOCR
1	41591355	41591683	4.82625	8.99299	Chr1.St_41591436	LoOCR
1	41599745	41600354	4.07523	7.50693	Chr1.St_41600181	LoOCR
1	41601086	41601869	6.13208	17.3905	Chr1.St_41601337	dOCR
1	41695784	41696405	7.8125	44.2782	Chr1.St_41696089	LoOCR
1	41699755	41700069	2.34114	2.86565	Chr1.St_41699942	dOCR
1	41700257	41700808	3.4662	9.03702	Chr1.St_41700740	dOCR
1	41700999	41701476	3.8	9.80879	Chr1.St_41701110	dOCR
1	41722434	41723312	8.13953	23.913	Chr1.St_41722884	LoOCR
1	41725982	41726182	3.33333	3.47554	Chr1.St_41726103	LoOCR
1	41792308	41793018	7	33.7487	Chr1.St_41792600	LoOCR
1	41799487	41799887	2.746	3.55057	Chr1.St_41799540	LoOCR
1	41803569	41803769	2.94985	3.41401	Chr1.St_41803668	LoOCR
1	41806688	41806950	4.24107	5.96208	Chr1.St_41806831	dOCR
1	41812155	41812593	8.5034	16.1064	Chr1.St_41812327	LoOCR
1	41832267	41832535	4.06977	9.93445	Chr1.St_41832394	LoOCR
1	41833462	41834305	6.77778	28.8463	Chr1.St_41834114	LoOCR
1	41844552	41845326	11.7789	67.4	Chr1.St_41844959	LoOCR
1	41849915	41850357	3.8	5.07427	Chr1.St_41850302	dOCR
1	41901537	41902118	7.69231	21.8419	Chr1.St_41901719	LoOCR
1	42054334	42055075	12.8726	69.2134	Chr1.St_42054561	LoOCR
1	42116676	42117181	8.23293	23.6298	Chr1.St_42116923	LoOCR
1	42129960	42130187	3.7037	3.71653	Chr1.St_42130068	LoOCR
1	42239362	42239680	6.44172	10.7234	Chr1.St_42239491	LoOCR
1	42291988	42292327	8.29016	19.2016	Chr1.St_42292179	LoOCR
1	42435613	42435893	6.56028	17.6778	Chr1.St_42435769	LoOCR
1	42454054	42454349	5.06073	9.51205	Chr1.St_42454216	LoOCR
1	42466026	42466641	10.3376	32.9536	Chr1.St_42466220	LoOCR
1	42472646	42472914	4.74138	4.61303	Chr1.St_42472728	dOCR
1	42534086	42534286	3.18473	1.65736	Chr1.St_42534216	dOCR
1	42581097	42581599	6.13497	9.79278	Chr1.St_42581408	LoOCR
1	42743734	42744345	6.34146	23.4125	Chr1.St_42743986	LoOCR
1	42746554	42747004	5.41176	17.9026	Chr1.St_42746811	LoOCR
1	42748077	42748299	4.71014	13.1778	Chr1.St_42748198	LoOCR
1	42757556	42758007	5.41872	17.1931	Chr1.St_42757747	LoOCR
1	42761759	42762084	3.93858	15.827	Chr1.St_42761919	LoOCR
1	42763793	42764108	3.55487	10.7725	Chr1.St_42764023	dOCR
1	42764253	42765026	5.00782	22.6328	Chr1.St_42764415	dOCR
1	42783507	42783960	5.86283	22.1458	Chr1.St_42783694	LoOCR
1	42786765	42787301	3.05927	5.89783	Chr1.St_42786927	LoOCR
1	42845449	42845649	3.63969	2.41063	Chr1.St_42845585	dOCR
1	42953908	42954770	10.7422	37.4993	Chr1.St_42954378	dOCR
1	43003890	43004110	4.54961	4.09202	Chr1.St_43004070	dOCR
1	43040509	43042078	4.98768	28.3069	Chr1.St_43041670	dOCR
1	43043445	43043782	3.97797	17.6284	Chr1.St_43043611	LoOCR
1	43045104	43045345	3.19803	10.3744	Chr1.St_43045216	LoOCR
1	43079161	43080576	5.81841	36.8373	Chr1.St_43079911	LoOCR
1	43088845	43089111	2.61194	4.75605	Chr1.St_43089007	LoOCR
1	43089336	43090543	6.95103	41.67	Chr1.St_43090198	LoOCR
1	43105110	43105720	6.36364	13.4317	Chr1.St_43105467	dOCR
1	43286242	43287170	4.67706	14.0233	Chr1.St_43286493	LoOCR
1	43291777	43292380	9.51087	42.7739	Chr1.St_43292179	LoOCR
1	43305433	43305711	4.49219	7.633	Chr1.St_43305605	dOCR
1	43306804	43307680	6.84211	19.2646	Chr1.St_43307514	dOCR
1	43316462	43316938	9.95025	26.8808	Chr1.St_43316747	LoOCR
1	43334437	43335080	9.33014	25.0229	Chr1.St_43334935	LoOCR
1	43344061	43344476	4.48505	8.81295	Chr1.St_43344308	LoOCR
1	43344767	43345347	5.89172	15.9378	Chr1.St_43345153	LoOCR
1	43355818	43356097	4.72313	10.0263	Chr1.St_43355991	LoOCR
1	43362367	43362834	4.29448	8.62471	Chr1.St_43362611	LoOCR
1	43373179	43373777	6.58683	11.3868	Chr1.St_43373638	LoOCR
1	43446548	43446936	10	27.5561	Chr1.St_43446739	LoOCR
1	43552788	43553696	15.6489	68.0234	Chr1.St_43553258	dOCR
1	43566562	43567247	12.234	35.1884	Chr1.St_43566721	LoOCR
1	43646550	43646955	6.65025	13.6007	Chr1.St_43646743	LoOCR
1	43713092	43713410	4.21053	5.09071	Chr1.St_43713256	LoOCR
1	43724192	43724463	3.15186	4.26738	Chr1.St_43724346	LoOCR
1	43725133	43725614	8.26087	31.8786	Chr1.St_43725398	LoOCR
1	43824972	43825268	3.20513	2.13223	Chr1.St_43825193	LoOCR
1	43831594	43831831	4.40341	9.79249	Chr1.St_43831701	LoOCR
1	43833791	43834506	5.42522	14.6508	Chr1.St_43834201	dOCR
1	43893672	43894362	8.91304	47.261	Chr1.St_43894010	dOCR
1	43899682	43900197	5.77933	26.8993	Chr1.St_43900012	LoOCR
1	43900382	43900670	3.47985	8.64057	Chr1.St_43900552	LoOCR
1	43901061	43901398	4.95327	18.6619	Chr1.St_43901217	LoOCR
1	43911245	43911955	7.5718	30.2104	Chr1.St_43911541	LoOCR
1	43998947	43999407	8.87446	25.1099	Chr1.St_43999176	LoOCR
1	44008183	44008808	6.32653	27.5608	Chr1.St_44008583	LoOCR
1	44013455	44014067	2.97398	8.47936	Chr1.St_44013532	LoOCR
1	44014445	44015176	3.08804	8.84942	Chr1.St_44014584	LoOCR
1	44173699	44174267	8.51064	19.6376	Chr1.St_44173869	dOCR
1	44180169	44180522	6.58915	9.39403	Chr1.St_44180440	LoOCR
1	44247229	44247582	4.93421	6.03349	Chr1.St_44247388	LoOCR
1	44341060	44341409	5.03876	9.79981	Chr1.St_44341212	LoOCR
1	44341598	44342465	4.5098	7.67131	Chr1.St_44341768	LoOCR
1	44356541	44356928	6.08899	22.5479	Chr1.St_44356725	LoOCR
1	44357069	44357540	4.06977	9.93445	Chr1.St_44357226	LoOCR
1	44358727	44358990	3.64372	8.76796	Chr1.St_44358862	LoOCR
1	44362698	44363049	3.43511	6.04818	Chr1.St_44362808	LoOCR
1	44364016	44364579	4.05844	7.19568	Chr1.St_44364394	LoOCR
1	44373700	44374128	3.97727	4.17726	Chr1.St_44374033	LoOCR
1	44381734	44382512	9.10448	36.5311	Chr1.St_44381993	LoOCR
1	44421037	44421683	5.10949	6.01047	Chr1.St_44421215	dOCR
1	44510435	44511054	9.51276	49.5137	Chr1.St_44510722	LoOCR
1	44512642	44513041	5.23385	17.648	Chr1.St_44512762	LoOCR
1	44518021	44518232	3.4413	3.89488	Chr1.St_44518078	LoOCR
1	44532262	44532696	5.49738	9.00952	Chr1.St_44532408	LoOCR
1	44539352	44539588	3.93258	5.85616	Chr1.St_44539483	LoOCR
1	44542741	44543441	4.43548	7.21486	Chr1.St_44543317	dOCR
1	44553795	44554514	10.1852	36.108	Chr1.St_44554041	LoOCR
1	44721151	44721456	4.35897	5.6309	Chr1.St_44721301	LoOCR
1	44843286	44843517	5.45953	5.95559	Chr1.St_44843328	dOCR
1	44865305	44865613	9.55418	15.8679	Chr1.St_44865486	dOCR
1	44921150	44921571	5.04808	8.15008	Chr1.St_44921304	dOCR
1	44922187	44922557	5.05051	7.82593	Chr1.St_44922414	dOCR
1	44974483	44975185	10.4651	52.2775	Chr1.St_44974923	LoOCR
1	44986577	44986795	6.36945	7.96452	Chr1.St_44986734	dOCR
1	45016259	45016854	8.75706	19.5996	Chr1.St_45016451	dOCR
1	45046067	45046525	6.50888	11.2472	Chr1.St_45046440	LoOCR
1	45110873	45111275	7.6087	15.9272	Chr1.St_45111003	LoOCR
1	45170688	45172083	6.31579	21.6498	Chr1.St_45170939	LoOCR
1	45176348	45176931	4.88959	11.1027	Chr1.St_45176742	LoOCR
1	45179121	45179463	4.69925	8.70589	Chr1.St_45179288	LoOCR
1	45226002	45226823	8.17121	23.9895	Chr1.St_45226322	dOCR
1	45256140	45257055	9.12921	38.7952	Chr1.St_45256906	dOCR
1	45261595	45261873	5.6314	13.7183	Chr1.St_45261747	LoOCR
1	45269716	45269919	4.10959	5.43661	Chr1.St_45269781	LoOCR
1	45286245	45286722	5	15.452	Chr1.St_45286567	LoOCR
1	45289966	45290444	6.22066	23.4157	Chr1.St_45290215	LoOCR
1	45357741	45358073	5	4.99841	Chr1.St_45357895	dOCR
1	45392754	45393070	4.29293	5.51047	Chr1.St_45392953	dOCR
1	45393380	45393695	4.89691	7.21517	Chr1.St_45393545	dOCR
1	45446446	45446762	7.51534	25.712	Chr1.St_45446573	dOCR
1	45447342	45447769	5.78125	15.6391	Chr1.St_45447590	dOCR
1	45511303	45512109	10.3486	60.1663	Chr1.St_45511681	LoOCR
1	45536138	45537364	7.38462	47.536	Chr1.St_45536865	LoOCR
1	45571749	45572067	5.49327	19.2907	Chr1.St_45571892	LoOCR
1	45573913	45574238	3.98936	12.3435	Chr1.St_45574082	LoOCR
1	45596352	45596557	4.93274	8.24862	Chr1.St_45596462	LoOCR
1	45604746	45605530	9.81481	34.0086	Chr1.St_45604957	LoOCR
1	45719179	45719724	7.52351	25.2561	Chr1.St_45719543	LoOCR
1	45724406	45724648	2.45184	3.22636	Chr1.St_45724557	dOCR
1	45725710	45726221	3.83929	11.2233	Chr1.St_45725927	LoOCR
1	45728922	45729509	6.38474	34.1311	Chr1.St_45729254	LoOCR
1	45731371	45731762	4.02685	10.066	Chr1.St_45731535	LoOCR
1	45765273	45765644	4.38597	5.12383	Chr1.St_45765534	dOCR
1	45765927	45766202	3.89222	3.8002	Chr1.St_45766029	dOCR
1	45801149	45801488	3.96825	3.24253	Chr1.St_45801395	LoOCR
1	45813428	45813793	8.29146	19.7071	Chr1.St_45813628	dOCR
1	45815172	45815426	5.63726	10.0014	Chr1.St_45815298	dOCR
1	45823785	45823985	2.9661	1.38162	Chr1.St_45823817	dOCR
1	45868463	45868939	12.3832	40.0319	Chr1.St_45868672	LoOCR
1	45886280	45886480	3.48837	2.3692	Chr1.St_45886312	LoOCR
1	45896624	45897006	7.77027	13.893	Chr1.St_45896801	dOCR
1	45939364	45939646	3.63969	2.41063	Chr1.St_45939412	LoOCR
1	45980868	45981297	7.35849	20.554	Chr1.St_45981129	LoOCR
1	45986106	45986999	9.70149	40.5411	Chr1.St_45986426	dOCR
1	46016869	46017557	5.30547	12.8789	Chr1.St_46017274	LoOCR
1	46023932	46024325	4.28571	4.95536	Chr1.St_46024242	LoOCR
1	46156338	46156751	6.71642	9.98847	Chr1.St_46156504	LoOCR
1	46174996	46175221	3.7037	11.4154	Chr1.St_46175091	LoOCR
1	46178493	46178833	3.6193	12.9517	Chr1.St_46178610	dOCR
1	46179037	46180242	5.0813	26.7829	Chr1.St_46179999	dOCR
1	46183414	46183635	3.22327	8.27216	Chr1.St_46183538	LoOCR
1	46189846	46190083	2.77778	2.53828	Chr1.St_46189957	LoOCR
1	46192388	46192784	6.28931	18.2322	Chr1.St_46192596	LoOCR
1	46199852	46200103	3.83562	7.3993	Chr1.St_46199971	LoOCR
1	46200418	46200618	3.1856	4.54758	Chr1.St_46200507	LoOCR
1	46201380	46201791	6.62824	21.7542	Chr1.St_46201636	LoOCR
1	46315768	46316281	8.07292	18.2736	Chr1.St_46316120	LoOCR
1	46327656	46328078	7.41758	15.0982	Chr1.St_46327879	LoOCR
1	46374179	46374656	4.6729	7.10019	Chr1.St_46374500	LoOCR
1	46380765	46381387	6.6313	23.505	Chr1.St_46381212	LoOCR
1	46384014	46384467	3.09859	4.13478	Chr1.St_46384149	dOCR
1	46393124	46393802	8.11688	27.8969	Chr1.St_46393560	LoOCR
1	46497170	46498058	7.85714	35.0913	Chr1.St_46497825	dOCR
1	46498478	46498713	4.25532	10.8079	Chr1.St_46498559	dOCR
1	46566377	46566992	11.5646	26.412	Chr1.St_46566522	LoOCR
1	46643792	46644136	5.17241	5.52301	Chr1.St_46644017	dOCR
1	46665952	46667143	8.48806	36.2147	Chr1.St_46666402	LoOCR
1	46675446	46675694	4.82143	9.62644	Chr1.St_46675583	LoOCR
1	46680179	46680462	3.93519	4.8475	Chr1.St_46680289	dOCR
1	46811936	46812470	3.04878	1.90042	Chr1.St_46812276	dOCR
1	46812687	46813029	3.0303	1.87282	Chr1.St_46812958	dOCR
1	46831814	46832223	6.41892	9.89106	Chr1.St_46831961	LoOCR
1	46858284	46858708	4.62963	5.53269	Chr1.St_46858580	LoOCR
1	46897316	46897656	4.16667	6.35933	Chr1.St_46897471	dOCR
1	46897802	46898332	4.10448	6.49619	Chr1.St_46898180	dOCR
1	46903382	46904107	7.79412	28.4684	Chr1.St_46903910	LoOCR
1	46926205	46926569	9.17722	19.3301	Chr1.St_46926404	dOCR
1	46954878	46955669	6.15034	23.5804	Chr1.St_46955260	LoOCR
1	46960856	46961847	5.59392	31.7342	Chr1.St_46961345	dOCR
1	46965759	46966084	4.80944	18.0738	Chr1.St_46965944	LoOCR
1	46974612	46974852	5.45953	5.95559	Chr1.St_46974713	dOCR
1	47026199	47027353	8.84058	35.7367	Chr1.St_47026403	LoOCR
1	47100462	47101123	4.70588	5.95352	Chr1.St_47100650	dOCR
1	47101952	47102232	4.49438	5.58935	Chr1.St_47102118	dOCR
1	47131992	47132483	2.90698	4.16521	Chr1.St_47132186	LoOCR
1	47135238	47135742	2.86017	4.36814	Chr1.St_47135438	LoOCR
1	47137093	47137650	4.46058	13.5695	Chr1.St_47137249	LoOCR
1	47141627	47141932	7.36111	27.1545	Chr1.St_47141773	LoOCR
1	47154098	47155243	8.7473	46.0868	Chr1.St_47154451	LoOCR
1	47210561	47211605	5.50661	10.4671	Chr1.St_47211038	dOCR
1	47212066	47212337	4.14938	6.0506	Chr1.St_47212205	LoOCR
1	47217367	47217966	8.60215	19.8171	Chr1.St_47217555	LoOCR
1	47338367	47338567	3.63969	2.41063	Chr1.St_47338387	dOCR
1	47398462	47398917	5.47945	7.2433	Chr1.St_47398551	LoOCR
1	47406211	47406549	8.80952	22.845	Chr1.St_47406368	dOCR
1	47417724	47418153	3.9823	3.06801	Chr1.St_47418077	LoOCR
1	47565944	47566204	5.05952	6.86828	Chr1.St_47566067	LoOCR
1	47593021	47594174	3.29218	6.68063	Chr1.St_47593403	LoOCR
1	47594827	47595313	5.01139	15.8311	Chr1.St_47595106	LoOCR
1	47601108	47601308	3.23741	2.01355	Chr1.St_47601148	LoOCR
1	47659239	47659622	14.4681	54.9483	Chr1.St_47659429	LoOCR
1	47728557	47728770	4.12621	9.838	Chr1.St_47728649	LoOCR
1	47730863	47731551	4.5	11.5776	Chr1.St_47731189	dOCR
1	47742632	47742901	4.10156	6.22033	Chr1.St_47742705	dOCR
1	47745254	47745578	6.31229	17.4622	Chr1.St_47745418	dOCR
1	47748564	47748764	4.52756	7.7101	Chr1.St_47748659	LoOCR
1	47760357	47760988	6.76692	10.0703	Chr1.St_47760741	dOCR
1	47786986	47787865	7.72358	48.7515	Chr1.St_47787482	LoOCR
1	47792222	47792669	5.39568	22.9665	Chr1.St_47792412	LoOCR
1	47879297	47879748	4.15512	8.81465	Chr1.St_47879390	LoOCR
1	47880248	47880830	5	13.0782	Chr1.St_47880712	LoOCR
1	47980436	47980670	5	5.54474	Chr1.St_47980577	dOCR
1	47987498	47987904	6.29371	9.29626	Chr1.St_47987570	LoOCR
1	48083298	48083751	5.34979	10.4905	Chr1.St_48083581	dOCR
1	48084541	48084839	5.47703	12.5909	Chr1.St_48084684	dOCR
1	48094258	48094916	11.7021	32.8497	Chr1.St_48094739	dOCR
1	48118696	48119369	11.0837	32.2001	Chr1.St_48119210	dOCR
1	48124595	48125094	5.38117	9.84721	Chr1.St_48124781	dOCR
1	48127991	48128232	4.44444	6.64958	Chr1.St_48128105	LoOCR
1	48280461	48280752	6.77966	12.5738	Chr1.St_48280568	LoOCR
1	48287201	48288210	7.84314	45.8887	Chr1.St_48287625	LoOCR
1	48332633	48333344	7.21757	34.1541	Chr1.St_48332948	LoOCR
1	48337539	48337931	3.56218	12.8977	Chr1.St_48337627	LoOCR
1	48338850	48340234	5.47009	24.7645	Chr1.St_48339329	LoOCR
1	48354988	48355333	6.22711	15.5926	Chr1.St_48355134	dOCR
1	48355537	48356319	8.39416	26.5864	Chr1.St_48355732	dOCR
1	48426103	48426533	5	5.83897	Chr1.St_48426164	LoOCR
1	48430018	48430492	5	5.26212	Chr1.St_48430263	LoOCR
1	48582665	48582866	4.54961	4.09202	Chr1.St_48582736	LoOCR
1	48597440	48598931	8.72727	28.4814	Chr1.St_48598369	LoOCR
1	48716477	48716677	3.36134	2.03071	Chr1.St_48716575	dOCR
1	48802120	48802653	6.71141	10.7841	Chr1.St_48802467	dOCR
1	48930344	48930672	4.81928	6.14548	Chr1.St_48930471	LoOCR
1	48938140	48938801	7.06897	20.7498	Chr1.St_48938410	dOCR
1	48939920	48940386	4.0146	6.29609	Chr1.St_48940011	dOCR
1	48950090	48951256	7.66932	39.7668	Chr1.St_48950552	dOCR
1	48956099	48956973	3.8695	13.4045	Chr1.St_48956779	LoOCR
1	48959360	48960132	3.67047	11.0319	Chr1.St_48959841	LoOCR
1	49002388	49003031	6.1086	12.4913	Chr1.St_49002745	dOCR
1	49044192	49045544	7.82209	27.5645	Chr1.St_49044635	dOCR
1	49051211	49051875	3.31429	12.2359	Chr1.St_49051515	dOCR
1	49053607	49054830	5.18135	36.1051	Chr1.St_49054488	dOCR
1	49059397	49059597	3.0303	10.9828	Chr1.St_49059482	dOCR
1	49059763	49061289	4.2804	20.441	Chr1.St_49060849	LoOCR
1	49063642	49063938	2.85326	6.86504	Chr1.St_49063765	LoOCR
1	49087322	49088354	7.12468	27.797	Chr1.St_49087653	LoOCR
1	49088583	49089016	3.83747	8.92476	Chr1.St_49088714	LoOCR
1	49092807	49093096	5.29412	13.9191	Chr1.St_49092925	LoOCR
1	49177213	49177558	5.58376	9.53259	Chr1.St_49177387	LoOCR
1	49180241	49180637	6.90608	13.2389	Chr1.St_49180410	dOCR
1	49278863	49279149	6.37584	9.81854	Chr1.St_49279038	LoOCR
1	49279312	49279692	4.69799	5.35746	Chr1.St_49279419	LoOCR
1	49481686	49481997	5.45953	5.95559	Chr1.St_49481819	dOCR
1	49597183	49597401	4.27632	4.41418	Chr1.St_49597345	LoOCR
1	49600779	49601340	4.16667	4.75179	Chr1.St_49601251	LoOCR
1	49712215	49712617	9.13043	37.7036	Chr1.St_49712399	LoOCR
1	49712899	49713406	8.78963	35.5814	Chr1.St_49713077	dOCR
1	49776389	49777232	13.4409	40.2464	Chr1.St_49776779	dOCR
1	49802024	49802696	9.59821	27.8236	Chr1.St_49802230	LoOCR
1	49823273	49823674	6.75676	10.861	Chr1.St_49823428	LoOCR
1	49987473	49988090	7.27699	16.6554	Chr1.St_49987768	LoOCR
1	49996359	49996559	4.84848	6.19498	Chr1.St_49996433	LoOCR
1	50024064	50024299	4.18502	5.85261	Chr1.St_50024190	dOCR
1	50024784	50025207	3.76569	4.76436	Chr1.St_50024937	LoOCR
1	50033231	50033801	11.746	51.9565	Chr1.St_50033486	LoOCR
1	50140141	50140646	12.2222	40.9734	Chr1.St_50140339	LoOCR
1	50199996	50200524	9.67078	30.2422	Chr1.St_50200170	LoOCR
1	50229924	50230314	9.42857	21.9387	Chr1.St_50230091	LoOCR
1	50235863	50236248	3.8961	3.57475	Chr1.St_50236051	LoOCR
1	50394840	50395915	9.91848	45.7921	Chr1.St_50395204	dOCR
1	50443157	50443652	6.71642	13.7331	Chr1.St_50443289	LoOCR
1	50504990	50505282	4.80769	5.82722	Chr1.St_50505100	LoOCR
1	50513504	50513940	4.11392	4.15505	Chr1.St_50513800	dOCR
1	50524050	50524485	9.47368	23.6689	Chr1.St_50524296	LoOCR
1	50734080	50734606	4.81482	5.2577	Chr1.St_50734169	dOCR
1	50775131	50775495	6.37584	9.81854	Chr1.St_50775195	LoOCR
1	50786581	50786853	4.51389	4.78976	Chr1.St_50786674	dOCR
1	50863906	50864130	4.71014	5.09453	Chr1.St_50864049	LoOCR
1	50881464	50882027	10.4938	34.5036	Chr1.St_50881688	LoOCR
1	51076160	51076967	9.58333	29.4739	Chr1.St_51076687	LoOCR
1	51106976	51107176	4.92228	7.26204	Chr1.St_51107093	LoOCR
1	51126784	51127008	3.861	5.44923	Chr1.St_51126908	LoOCR
1	51127156	51127520	8.23755	24.6582	Chr1.St_51127334	LoOCR
1	51157953	51158312	3.11203	2.8659	Chr1.St_51158047	LoOCR
1	51226608	51227367	10.7143	33.2166	Chr1.St_51227116	dOCR
1	51356681	51357065	2.57511	3.0729	Chr1.St_51356814	dOCR
1	51359761	51360956	4.7619	18.2008	Chr1.St_51360494	LoOCR
1	51363203	51363612	3.7155	8.77215	Chr1.St_51363517	dOCR
1	51398579	51398955	4.10798	10.0568	Chr1.St_51398779	dOCR
1	51399325	51399525	3.09051	5.24546	Chr1.St_51399461	dOCR
1	51399778	51400186	5.18182	20.9841	Chr1.St_51399928	dOCR
1	51404515	51404866	3.43468	13.5682	Chr1.St_51404674	dOCR
1	51405750	51406320	3.93401	16.5926	Chr1.St_51405921	dOCR
1	51407812	51408577	3.2656	9.27319	Chr1.St_51408307	dOCR
1	51457884	51458152	3.58491	4.62724	Chr1.St_51458014	LoOCR
1	51462201	51462635	4.52962	8.61945	Chr1.St_51462318	LoOCR
1	51469155	51469631	5.12821	10.6857	Chr1.St_51469441	LoOCR
1	51489112	51489888	5.57851	11.3543	Chr1.St_51489467	dOCR
1	51497504	51497838	5.26316	8.22368	Chr1.St_51497643	LoOCR
1	51543628	51544065	6.61157	9.05157	Chr1.St_51543896	dOCR
1	51593706	51594085	4.06504	3.38451	Chr1.St_51593821	dOCR
1	51601663	51602284	4.19847	6.70307	Chr1.St_51602150	dOCR
1	51602861	51603298	7.82443	22.6503	Chr1.St_51603094	LoOCR
1	51720836	51721043	4.73684	6.61024	Chr1.St_51720923	LoOCR
1	51727903	51728200	5.9727	15.3606	Chr1.St_51728046	LoOCR
1	51728903	51729369	4.2623	7.97141	Chr1.St_51729046	LoOCR
1	51753534	51753748	4.16667	5.01267	Chr1.St_51753705	dOCR
1	51760345	51760715	4.18251	6.66794	Chr1.St_51760588	LoOCR
1	51764297	51764678	5.66802	11.9253	Chr1.St_51764475	LoOCR
1	51816774	51817027	4.90196	5.98061	Chr1.St_51816925	LoOCR
1	51817295	51817725	3.54839	2.82684	Chr1.St_51817425	LoOCR
1	51832244	51832734	4.47284	9.08196	Chr1.St_51832567	dOCR
1	51837136	51837681	4.33579	14.2887	Chr1.St_51837325	dOCR
1	51841701	51841952	3.39286	8.31356	Chr1.St_51841844	LoOCR
1	51855355	51856112	6.46552	14.4822	Chr1.St_51855661	dOCR
1	51886888	51888375	7.25806	23.0993	Chr1.St_51887563	dOCR
1	51905315	51906492	4.79452	14.4247	Chr1.St_51905454	dOCR
1	51911172	51911762	10.4027	40.805	Chr1.St_51911443	dOCR
1	51977498	51977867	8.60215	19.8171	Chr1.St_51977679	LoOCR
1	52016097	52017189	11.1364	34.7633	Chr1.St_52017038	dOCR
1	52110156	52110365	5.00457	5.00381	Chr1.St_52110274	dOCR
1	52163074	52163573	3.77778	4.54841	Chr1.St_52163386	LoOCR
1	52172732	52172945	3.92157	4.57336	Chr1.St_52172762	LoOCR
1	52173458	52173707	4.0404	4.78864	Chr1.St_52173596	LoOCR
1	52202358	52202995	7.82828	17.7854	Chr1.St_52202620	LoOCR
1	52262660	52263437	7.72472	29.2391	Chr1.St_52263012	LoOCR
1	52264305	52264711	5.13889	13.8265	Chr1.St_52264581	dOCR
1	52309510	52310178	7.40741	15.5384	Chr1.St_52309704	LoOCR
1	52335735	52336143	8.9372	23.1135	Chr1.St_52335918	dOCR
1	52390743	52391074	5.45953	5.95559	Chr1.St_52390937	dOCR
1	52499104	52499682	11.7478	57.0549	Chr1.St_52499360	LoOCR
1	52510699	52511398	3.79581	14.8303	Chr1.St_52510844	LoOCR
1	52513938	52514536	3.78601	23.3194	Chr1.St_52514106	LoOCR
1	52514966	52515237	2.5448	9.46887	Chr1.St_52515129	LoOCR
1	52517716	52517968	2.0229	3.89518	Chr1.St_52517787	LoOCR
1	52518112	52519119	3.01028	14.9023	Chr1.St_52518400	LoOCR
1	52519701	52520067	3.82609	22.6204	Chr1.St_52519877	LoOCR
1	52523301	52523722	2.11361	2.47845	Chr1.St_52523356	dOCR
1	52582042	52582508	3.68421	5.30665	Chr1.St_52582201	dOCR
1	52587898	52588223	3.35019	11.3639	Chr1.St_52588096	LoOCR
1	52591907	52593325	5.14706	32.7275	Chr1.St_52592888	LoOCR
1	52647997	52648446	6.11511	8.63014	Chr1.St_52648180	LoOCR
1	52748118	52748526	3.21782	2.68471	Chr1.St_52748356	dOCR
1	52834506	52834840	7.21154	16.0622	Chr1.St_52834659	LoOCR
1	52836911	52837421	3.68664	4.14079	Chr1.St_52837044	LoOCR
1	52843699	52844224	9.26966	21.6354	Chr1.St_52844043	dOCR
1	52849970	52850258	4.62428	10.709	Chr1.St_52850078	LoOCR
1	52852921	52853220	3.21716	4.82757	Chr1.St_52853085	LoOCR
1	52853469	52854322	5.55556	16.8868	Chr1.St_52853973	LoOCR
1	52859974	52860227	3.663	5.02329	Chr1.St_52860057	LoOCR
1	52860424	52860753	5.62016	12.1913	Chr1.St_52860608	LoOCR
1	52870372	52871072	4.62185	7.60851	Chr1.St_52870715	dOCR
1	52872523	52873090	4.21687	6.46604	Chr1.St_52872696	dOCR
1	52879622	52880013	8.18182	16.518	Chr1.St_52879819	LoOCR
1	52913258	52913641	11.1888	24.5586	Chr1.St_52913450	dOCR
1	52945072	52946875	6.24071	36.3479	Chr1.St_52945378	LoOCR
1	53026678	53027071	6.67421	27.5849	Chr1.St_53026908	dOCR
1	53029047	53029279	2.90323	4.49813	Chr1.St_53029211	LoOCR
1	53030538	53031078	6.85225	30.4617	Chr1.St_53030888	LoOCR
1	53073076	53073373	11.2069	21.132	Chr1.St_53073250	dOCR
1	53176857	53177393	8.95522	29.0584	Chr1.St_53177181	LoOCR
1	53183189	53183420	4.30108	7.49511	Chr1.St_53183342	LoOCR
1	53190811	53191520	9.84456	47.2742	Chr1.St_53191134	LoOCR
1	53228789	53229490	5.35714	6.71755	Chr1.St_53229320	dOCR
1	53234816	53235306	4.93421	6.03349	Chr1.St_53234909	dOCR
1	53292644	53292934	6.97674	12.9367	Chr1.St_53292759	LoOCR
1	53300595	53300841	3.63985	4.74293	Chr1.St_53300747	LoOCR
1	53303895	53304139	3.73377	5.90102	Chr1.St_53304048	LoOCR
1	53309605	53310803	7.03593	44.8124	Chr1.St_53310533	dOCR
1	53311183	53311389	2.65152	4.91113	Chr1.St_53311318	dOCR
[truncated: 50,635 more rows]

## Sheet: Table S4
Table S4. Differentially expressed gene with their changed epigenetic feature and bound TF in ear and tassel
Gene_ID	Chromosome	Start position	End position	Ear_FPKM	Tassel_FPKM	Log2(fold_change)	q_value	Type	Changed epigenetic feature	Bound TF
Zm00001d027283	1	1715992	1716949	25.6659	39.7946	0.632721	0.000293035	Tassel-enriched gene	H3K27me3	NA
Zm00001d027352	1	3489405	3491807	8.40264	5.55287	-0.597609	0.00148957	Ear-enriched gene	LoOCR	FEA4,KN1
Zm00001d027353	1	3495120	3497148	15.1436	23.8242	0.653715	0.000293035	Tassel-enriched gene	H3K4me3	EREB211,ZIM3,EREB97,ZIM16,ZIM28
Zm00001d027369	1	3842247	3847295	5.16506	7.88086	0.609568	0.000293035	Tassel-enriched gene	NA	NA
Zm00001d027383	1	4110010	4114671	25.1535	44.5461	0.824541	0.000293035	Tassel-enriched gene	LoOCR	NA
Zm00001d027434	1	5159302	5161741	6.05065	14.4843	1.25933	0.000293035	Tassel-enriched gene	NA	ZIM3,EREB97,TCP23,ZIM16,ZIM28
Zm00001d027436	1	5328310	5330875	6.7445	12.1595	0.8503	0.000293035	Tassel-enriched gene	NA	ZIM3,EREB97,TCP23,ZIM16
Zm00001d027443	1	5463951	5466250	12.8347	19.4933	0.602926	0.000293035	Tassel-enriched gene	NA	EREB211,EREB97,TCP23
Zm00001d027448	1	5518493	5523341	6.96046	4.39024	-0.664881	0.000293035	Ear-enriched gene	NA	TB1
Zm00001d027502	1	6825833	6829116	34.6037	52.0569	0.589163	0.000293035	Tassel-enriched gene	NA	NA
Zm00001d027546	1	8017652	8019823	12.1876	32.426	1.41174	0.000293035	Tassel-enriched gene	LoOCR	NA
Zm00001d027596	1	8666870	8671854	5.51527	8.42127	0.610605	0.000293035	Tassel-enriched gene	LoOCR	EREB211,ZIM3,EREB97,TCP23,ZIM16,ZIM28
Zm00001d027606	1	8916340	8917933	5.94937	3.3031	-0.848918	0.000293035	Ear-enriched gene	NA	NA
Zm00001d027619	1	9119706	9122688	16.7455	5.76924	-1.53732	0.000293035	Ear-enriched gene	H3K27me3	TB1
Zm00001d022669	1	10576060	10576673	23.4266	83.3435	1.83092	0.000293035	Tassel-enriched gene	H3K27me3	NA
Zm00001d027734	1	12374887	12378539	12.8102	6.69663	-0.935789	0.000293035	Ear-enriched gene	NA	NA
Zm00001d027809	1	14207662	14212490	7.15996	11.0174	0.621759	0.00723216	Tassel-enriched gene	NA	NA
Zm00001d027812	1	14319417	14320918	283.511	435.636	0.61972	0.000293035	Tassel-enriched gene	NA	NA
Zm00001d027824	1	14585539	14587374	8.38306	3.27507	-1.35595	0.00331296	Ear-enriched gene	H3K4me3,H3K27me3	FEA4
Zm00001d027874	1	16038733	16042002	196.444	124.219	-0.66124	0.000293035	Ear-enriched gene	LoOCR	FEA4
Zm00001d027878	1	16356237	16360518	10.6772	6.35474	-0.748628	0.00514092	Ear-enriched gene	NA	FEA4
Zm00001d027888	1	16748759	16752406	7.42358	16.2272	1.12822	0.000293035	Tassel-enriched gene	H3K27me3	NA
Zm00001d027901	1	17156321	17156867	29.7964	169.083	2.50452	0.000293035	Tassel-enriched gene	LoOCR	EREB211,ZIM3,ZIM16,ZIM28
Zm00001d027932	1	17929503	17930569	0	7.78839	NA	0.000293035	Tassel-enriched gene	LoOCR,H3K4me3	NA
Zm00001d028093	1	22735265	22740921	16.1541	31.4629	0.961754	0.000293035	Tassel-enriched gene	LoOCR	NA
Zm00001d028118	1	23362247	23363688	11.0923	29.9623	1.43359	0.000293035	Tassel-enriched gene	LoOCR,H3K4me3	EREB211,EREB97
Zm00001d028122	1	23497184	23499077	20.5677	8.12407	-1.34011	0.000293035	Ear-enriched gene	NA	KN1,TB1
Zm00001d028129	1	23625800	23627370	67.6201	3.13327	-4.43171	0.000293035	Ear-enriched gene	H3K4me3,H3K27me3	NA
Zm00001d028159	1	24572141	24572678	20.2829	35.4612	0.80598	0.0019159	Tassel-enriched gene	NA	NA
Zm00001d028161	1	24673010	24673466	87.2164	36.131	-1.27136	0.000293035	Ear-enriched gene	LoOCR,H3K27me3	FEA4,KN1
Zm00001d028162	1	24771607	24778825	8.0865	15.1928	0.909802	0.000293035	Tassel-enriched gene	NA	ZIM3,TCP23
Zm00001d028164	1	24946608	24951403	2.72098	6.03423	1.14904	0.000293035	Tassel-enriched gene	NA	NA
Zm00001d028182	1	25720876	25723883	312.042	204.506	-0.609595	0.000293035	Ear-enriched gene	LoOCR	FEA4,TB1
Zm00001d028235	1	27500579	27502910	6.66533	4.17882	-0.673581	0.00460088	Ear-enriched gene	NA	NA
Zm00001d028249	1	27990680	27995535	6.86714	10.9608	0.674572	0.000293035	Tassel-enriched gene	H3K27me3	ZIM3,ZIM16,ZIM28
Zm00001d028273	1	28802881	28804087	6.95048	19.1821	1.46458	0.000293035	Tassel-enriched gene	NA	TCP23,ZIM28
Zm00001d028282	1	29125755	29127204	32.7467	111.522	1.76791	0.000293035	Tassel-enriched gene	NA	TCP23
Zm00001d028287	1	29239109	29240679	0	5.29178	NA	0.000293035	Tassel-enriched gene	LoOCR,H3K4me3	EREB97
Zm00001d028297	1	29513367	29517917	6.18652	3.49785	-0.822661	0.000293035	Ear-enriched gene	NA	NA
Zm00001d028361	1	32068551	32072460	10.6116	18.8222	0.826796	0.000293035	Tassel-enriched gene	NA	NA
Zm00001d028367	1	32294524	32297240	111.345	210.227	0.916907	0.000293035	Tassel-enriched gene	NA	NA
Zm00001d028406	1	33752853	33754497	5.46156	11.2268	1.03956	0.000293035	Tassel-enriched gene	LoOCR,H3K4me3	EREB211,ZIM3,EREB97,ZIM16,ZIM28
Zm00001d028452	1	35373159	35374902	4.67895	8.8583	0.920847	0.000554649	Tassel-enriched gene	NA	EREB211,EREB97
Zm00001d028495	1	37166916	37168941	10.4337	6.52568	-0.677056	0.000293035	Ear-enriched gene	NA	NA
Zm00001d028539	1	38638859	38643914	10.7107	6.90483	-0.633382	0.000293035	Ear-enriched gene	NA	TB1
Zm00001d028557	1	39085727	39086204	42.4492	80.5245	0.923691	0.000293035	Tassel-enriched gene	NA	NA
Zm00001d028601	1	40428758	40431019	49.7373	32.2735	-0.623977	0.000293035	Ear-enriched gene	NA	NA
Zm00001d028649	1	41792755	41796270	10.8388	17.1967	0.665923	0.000293035	Tassel-enriched gene	NA	ZIM3,EREB97,TCP23,ZIM16
Zm00001d028679	1	42783761	42786862	10.4277	20.9052	1.00344	0.000293035	Tassel-enriched gene	NA	ZIM3,TCP23,ZIM28
Zm00001d028696	1	43359352	43361346	8.41636	5.20076	-0.694475	0.00170696	Ear-enriched gene	NA	KN1
Zm00001d028707	1	43825132	43832815	3.44785	6.77773	0.975104	0.000293035	Tassel-enriched gene	NA	NA
Zm00001d028752	1	45537883	45539961	15.3292	23.0576	0.588957	0.000293035	Tassel-enriched gene	LoOCR	ZIM3,TCP23,ZIM16,ZIM28
Zm00001d028759	1	45724684	45729020	37.8945	86.5493	1.19153	0.000293035	Tassel-enriched gene	LoOCR	ZIM3
Zm00001d028775	1	46181361	46183620	3.35128	14.9204	2.15451	0.000293035	Tassel-enriched gene	H3K4me3	EREB211
Zm00001d028778	1	46192687	46194446	3.93877	8.4059	1.09366	0.000293035	Tassel-enriched gene	NA	EREB97
Zm00001d028806	1	46955326	46956671	12.5685	47.3592	1.91383	0.000293035	Tassel-enriched gene	H3K4me3	EREB211,ZIM3,EREB97,TCP23,ZIM16,ZIM28
Zm00001d028838	1	48287886	48288669	74.7637	188.849	1.33682	0.000293035	Tassel-enriched gene	LoOCR	EREB97
Zm00001d028867	1	49060953	49063784	113.655	261.074	1.1998	0.000293035	Tassel-enriched gene	H3K4me3	NA
Zm00001d028947	1	52515221	52517115	23.7516	38.919	0.712452	0.000293035	Tassel-enriched gene	NA	EREB97,ZIM28
Zm00001d028949	1	52582857	52587987	29.0537	15.4859	-0.907767	0.000293035	Ear-enriched gene	NA	NA
Zm00001d028968	1	53190336	53190834	8.8844	33.8561	1.93007	0.00080226	Tassel-enriched gene	LoOCR	ZIM16
Zm00001d029028	1	55246804	55247371	20.9578	98.9923	2.23983	0.000293035	Tassel-enriched gene	LoOCR,H3K4me3	ZIM3,ZIM28
Zm00001d029083	1	57394909	57397707	1.30543	6.37676	2.2883	0.0019159	Tassel-enriched gene	H3K27me3	NA
Zm00001d029126	1	59132629	59134681	69.6322	113.408	0.703702	0.000293035	Tassel-enriched gene	NA	NA
Zm00001d029205	1	62293810	62296945	8.5543	5.40372	-0.662697	0.00653017	Ear-enriched gene	NA	NA
Zm00001d029217	1	62743192	62743990	13.6803	24.425	0.836254	0.000293035	Tassel-enriched gene	NA	NA
Zm00001d029427	1	70117825	70118962	13.8625	34.4604	1.31375	0.000293035	Tassel-enriched gene	NA	NA
Zm00001d029448	1	71161669	71164215	21.8263	53.8625	1.30321	0.000293035	Tassel-enriched gene	LoOCR	ZIM3,ZIM16,ZIM28
Zm00001d029460	1	71820233	71820986	38.3255	107.912	1.49348	0.000293035	Tassel-enriched gene	NA	NA
Zm00001d029475	1	72345030	72345957	29.1657	14.0088	-1.05794	0.000293035	Ear-enriched gene	NA	NA
Zm00001d029497	1	73243640	73246778	5.88255	1.98946	-1.56406	0.0019159	Ear-enriched gene	H3K27me3	TB1
Zm00001d029506	1	73706672	73707614	7.39	22.6475	1.61571	0.000293035	Tassel-enriched gene	LoOCR	ZIM3,TCP23,ZIM16,ZIM28
Zm00001d029526	1	74783209	74785241	1.27502	5.73981	2.17049	0.00252265	Tassel-enriched gene	NA	NA
Zm00001d029572	1	76869096	76877072	10.103	15.6426	0.630691	0.000293035	Tassel-enriched gene	NA	NA
Zm00001d029577	1	77398643	77401233	7.85016	25.9406	1.72441	0.000293035	Tassel-enriched gene	LoOCR,H3K4me3	NA
Zm00001d029582	1	77813905	77815328	56.8205	88.9296	0.646251	0.000293035	Tassel-enriched gene	NA	NA
Zm00001d029594	1	78239818	78241044	64.5623	126.336	0.968506	0.000293035	Tassel-enriched gene	LoOCR	NA
Zm00001d029654	1	81612747	81617458	22.9552	5.1652	-2.15192	0.000293035	Ear-enriched gene	LoOCR,H3K4me3	TB1
Zm00001d029723	1	84157845	84158853	17.5487	35.4406	1.01404	0.000293035	Tassel-enriched gene	NA	NA
Zm00001d029783	1	86734086	86736135	8.9501	15.132	0.757623	0.000293035	Tassel-enriched gene	LoOCR	EREB211,ZIM3,ZIM28
Zm00001d029853	1	90315516	90318180	78.5729	126.122	0.68272	0.000293035	Tassel-enriched gene	LoOCR	EREB211,ZIM28
Zm00001d029955	1	96293446	96295018	0	2.07017	NA	0.000293035	Tassel-enriched gene	H3K27me3	NA
Zm00001d029963	1	96573407	96575415	178.975	117.276	-0.609853	0.000293035	Ear-enriched gene	NA	NA
Zm00001d030021	1	100085600	100090561	61.0858	35.3691	-0.78835	0.000293035	Ear-enriched gene	LoOCR	TB1
Zm00001d030028	1	100650751	100652869	48.1502	150.25	1.64175	0.000293035	Tassel-enriched gene	LoOCR	NA
Zm00001d030106	1	106122815	106129515	61.3121	36.952	-0.730519	0.000293035	Ear-enriched gene	NA	NA
Zm00001d030133	1	108282882	108288994	5.04542	9.53779	0.918682	0.000293035	Tassel-enriched gene	LoOCR	ZIM3,ZIM16
Zm00001d030235	1	115181092	115183515	6.2681	11.7603	0.907825	0.000293035	Tassel-enriched gene	NA	NA
Zm00001d030253	1	116931236	116932947	7.89656	13.5933	0.7836	0.000293035	Tassel-enriched gene	NA	NA
Zm00001d030328	1	122695680	122697988	105.647	180.678	0.774167	0.000293035	Tassel-enriched gene	H3K27me3	NA
Zm00001d030346	1	124047278	124048368	7.0176	12.4509	0.827198	0.000293035	Tassel-enriched gene	H3K27me3	NA
Zm00001d030366	1	126625957	126667073	30.2393	20.0748	-0.59104	0.000293035	Ear-enriched gene	NA	NA
Zm00001d030532	1	142193025	142194949	9.95434	5.78865	-0.7821	0.000293035	Ear-enriched gene	NA	NA
Zm00001d030676	1	152409705	152410402	20.1706	12.9457	-0.63978	0.00331296	Ear-enriched gene	NA	NA
Zm00001d030742	1	157497129	157511072	5.2413	2.619	-1.00091	0.000293035	Ear-enriched gene	NA	NA
Zm00001d030748	1	158031933	158032197	10.4775	0	NA	0.00549416	Ear-enriched gene	NA	NA
Zm00001d030780	1	159379142	159381634	8.06986	5.22686	-0.626599	0.000293035	Ear-enriched gene	NA	NA
Zm00001d030864	1	164072997	164077720	4.43701	6.71497	0.597792	0.000554649	Tassel-enriched gene	NA	NA
Zm00001d030888	1	165741226	165745488	23.9266	36.5368	0.610734	0.000293035	Tassel-enriched gene	NA	NA
Zm00001d030894	1	166194775	166197012	8.07357	5.30231	-0.606586	0.000293035	Ear-enriched gene	NA	NA
Zm00001d030902	1	166630764	166633673	31.8053	20.5213	-0.632141	0.000293035	Ear-enriched gene	NA	NA
Zm00001d030907	1	166741909	166744810	83.04	46.7749	-0.828072	0.000293035	Ear-enriched gene	NA	NA
Zm00001d031127	1	178717019	178719023	15.4952	24.7541	0.675849	0.000293035	Tassel-enriched gene	NA	ZIM3,ZIM16,ZIM28
Zm00001d031199	1	181910733	181911738	4.56238	15.8874	1.80003	0.000293035	Tassel-enriched gene	H3K27me3	NA
Zm00001d031200	1	181951853	181954505	20.1948	34.3828	0.767703	0.000554649	Tassel-enriched gene	NA	NA
Zm00001d031209	1	182293106	182294953	31.7906	107.922	1.76331	0.000293035	Tassel-enriched gene	H3K4me3	EREB211,ZIM3,TCP23,ZIM16,ZIM28
Zm00001d031287	1	185120589	185122949	9.37533	19.8838	1.08465	0.000293035	Tassel-enriched gene	H3K27me3	NA
Zm00001d031292	1	185477806	185478616	21.92	13.6175	-0.686787	0.00126686	Ear-enriched gene	NA	NA
Zm00001d031303	1	185700378	185710906	5.884	10.3392	0.813257	0.000293035	Tassel-enriched gene	NA	NA
Zm00001d031329	1	186194754	186199511	14.2737	9.40201	-0.602315	0.000293035	Ear-enriched gene	NA	NA
Zm00001d031428	1	189808670	189811445	0.675648	22.9502	5.08609	0.000293035	Tassel-enriched gene	H3K4me3,H3K27me3	NA
Zm00001d031434	1	190080838	190081984	11.8001	21.3387	0.854669	0.00126686	Tassel-enriched gene	NA	EREB97
Zm00001d031441	1	190232594	190235627	4.36467	8.76379	1.00568	0.000293035	Tassel-enriched gene	H3K27me3	EREB211,ZIM16,ZIM28
Zm00001d031447	1	190284562	190291949	7.05277	10.7145	0.603308	0.000293035	Tassel-enriched gene	LoOCR	EREB211,ZIM3,EREB97,ZIM28
Zm00001d031555	1	194120553	194122562	8.38767	13.1024	0.643485	0.000293035	Tassel-enriched gene	LoOCR	EREB211,ZIM3,EREB97,TCP23,ZIM16,ZIM28
Zm00001d031657	1	197692664	197700005	34.1171	199.361	2.54682	0.000293035	Tassel-enriched gene	LoOCR,H3K4me3,H3K27me3	NA
Zm00001d031665	1	198078398	198080869	6.89101	3.37058	-1.03172	0.000293035	Ear-enriched gene	LoOCR	NA
Zm00001d031732	1	200052337	200054134	6.53619	13.5343	1.05009	0.000293035	Tassel-enriched gene	LoOCR	NA
Zm00001d031749	1	200686321	200689932	24.1426	10.5651	-1.19228	0.000293035	Ear-enriched gene	NA	TB1
Zm00001d031753	1	200737708	200739807	51.4138	24.5527	-1.06627	0.000293035	Ear-enriched gene	NA	NA
Zm00001d031759	1	200944199	200947414	7.9522	4.32799	-0.877658	0.000293035	Ear-enriched gene	LoOCR	NA
Zm00001d031807	1	202456320	202462069	4.01996	15.0604	1.90551	0.000293035	Tassel-enriched gene	LoOCR	NA
Zm00001d031875	1	205091434	205093066	12.5053	78.6086	2.65215	0.000293035	Tassel-enriched gene	H3K4me3,H3K27me3	NA
Zm00001d031892	1	205442993	205443842	6.42329	30.0574	2.22634	0.000293035	Tassel-enriched gene	H3K27me3	NA
Zm00001d032016	1	209549015	209554713	7.23718	3.69489	-0.969896	0.000293035	Ear-enriched gene	NA	NA
Zm00001d032036	1	210137789	210138853	7.60726	21.3001	1.48541	0.000293035	Tassel-enriched gene	H3K27me3	ZIM3,ZIM16,ZIM28
Zm00001d032042	1	210344732	210347136	118.539	63.3388	-0.904197	0.000293035	Ear-enriched gene	NA	TB1
Zm00001d032069	1	211229816	211232389	1.91577	10.7162	2.4838	0.000293035	Tassel-enriched gene	LoOCR	ZIM3,EREB97,ZIM28
Zm00001d032120	1	213778925	213779774	8.46592	40.6271	2.2627	0.000293035	Tassel-enriched gene	LoOCR,H3K4me3	NA
Zm00001d032155	1	214591040	214592387	18.7406	146.851	2.97012	0.000293035	Tassel-enriched gene	H3K4me3,H3K27me3	NA
Zm00001d032295	1	220776885	220777674	10.8412	33.4258	1.62443	0.000293035	Tassel-enriched gene	NA	ZIM3,ZIM16
Zm00001d032457	1	227366142	227367991	4.82268	10.9779	1.18669	0.000293035	Tassel-enriched gene	NA	ZIM3,ZIM16
Zm00001d032536	1	229864723	229868112	694.25	382.39	-0.86041	0.000293035	Ear-enriched gene	NA	KN1
Zm00001d032605	1	231856278	231868220	11.211	17.6244	0.652659	0.000293035	Tassel-enriched gene	LoOCR	TCP23,ZIM16
Zm00001d032664	1	233548081	233551762	6.45649	3.87686	-0.735863	0.000293035	Ear-enriched gene	LoOCR	NA
Zm00001d032694	1	234842942	234845229	12.8612	19.606	0.608268	0.00126686	Tassel-enriched gene	NA	ZIM3,ZIM16,ZIM28
Zm00001d032719	1	235997096	236002248	120.357	202.237	0.748734	0.000293035	Tassel-enriched gene	H3K27me3	EREB211
Zm00001d032728	1	236340546	236344085	48.4884	73.0168	0.590591	0.000293035	Tassel-enriched gene	H3K27me3	NA
Zm00001d032810	1	238936427	238940007	16.9759	34.2612	1.01309	0.000293035	Tassel-enriched gene	H3K4me3	ZIM3,TCP23,ZIM16,ZIM28
Zm00001d032838	1	239723349	239724517	7.57492	17.9473	1.24447	0.000293035	Tassel-enriched gene	LoOCR,H3K4me3	EREB211,ZIM3,ZIM16,ZIM28
Zm00001d032850	1	240236141	240237767	2.95777	5.33094	0.849879	0.00921925	Tassel-enriched gene	NA	ZIM16
Zm00001d032961	1	244858794	244867417	32.5678	16.6729	-0.965939	0.000293035	Ear-enriched gene	NA	TB1
Zm00001d033044	1	248431211	248432937	3.77787	32.974	3.12569	0.000293035	Tassel-enriched gene	LoOCR	NA
Zm00001d033047	1	248461164	248462268	1.78409	17.5058	3.29457	0.000293035	Tassel-enriched gene	LoOCR,H3K4me3,H3K27me3	NA
Zm00001d033049	1	248522875	248523364	0	6.53037	NA	0.000293035	Tassel-enriched gene	LoOCR,H3K4me3	ZIM16
Zm00001d033057	1	248805205	248812307	7.1345	4.75543	-0.585236	0.000293035	Ear-enriched gene	NA	NA
Zm00001d033110	1	250436680	250439909	14.017	21.6795	0.629153	0.000293035	Tassel-enriched gene	NA	NA
Zm00001d033167	1	252662517	252665880	16.7607	5.99929	-1.48222	0.000293035	Ear-enriched gene	LoOCR	TB1
Zm00001d033180	1	253162490	253166753	7.0419	12.669	0.84727	0.000293035	Tassel-enriched gene	NA	NA
Zm00001d033187	1	253272957	253275838	2.19179	5.26112	1.26326	0.000293035	Tassel-enriched gene	LoOCR,H3K27me3	NA
Zm00001d033215	1	254416538	254420845	5.49855	1.74084	-1.65926	0.000293035	Ear-enriched gene	H3K4me3,H3K27me3	TB1
Zm00001d033246	1	255864302	255869980	159.695	105.971	-0.591654	0.000293035	Ear-enriched gene	NA	FEA4
Zm00001d033271	1	256837541	256838792	1.54599	13.9908	3.17788	0.00369299	Tassel-enriched gene	LoOCR,H3K4me3	EREB211,ZIM3,ZIM16,ZIM28
Zm00001d033307	1	258331850	258336465	20.4247	13.4073	-0.607303	0.000293035	Ear-enriched gene	NA	NA
Zm00001d033316	1	258846262	258847552	1.89256	9.51744	2.33023	0.00103956	Tassel-enriched gene	LoOCR,H3K27me3	ZIM3,ZIM16
Zm00001d033324	1	259037228	259041582	20.159	12.2011	-0.724409	0.000293035	Ear-enriched gene	NA	NA
Zm00001d033385	1	261226684	261227740	15.805	33.8646	1.0994	0.000293035	Tassel-enriched gene	LoOCR	EREB211,EREB97,
Zm00001d033389	1	261380065	261380422	0	24.6058	NA	0.000293035	Tassel-enriched gene	LoOCR,H3K4me3	ZIM16,ZIM28
Zm00001d033402	1	261930158	261931759	11.9433	22.0077	0.88181	0.000293035	Tassel-enriched gene	NA	ZIM3,TCP23
Zm00001d033407	1	262150221	262152715	3.60563	7.62493	1.08047	0.000293035	Tassel-enriched gene	NA	NA
Zm00001d033423	1	262653204	262655634	13.7839	41.2362	1.58093	0.000293035	Tassel-enriched gene	LoOCR,H3K4me3	EREB97
Zm00001d033447	1	262991883	262994316	20.4925	11.0451	-0.891684	0.000293035	Ear-enriched gene	NA	TB1
Zm00001d033459	1	263294916	263296681	17.6083	32.6179	0.889409	0.000293035	Tassel-enriched gene	NA	EREB211,ZIM3,EREB97,ZIM16,ZIM28
Zm00001d033475	1	263687685	263689455	7.79141	15.8617	1.02559	0.000293035	Tassel-enriched gene	LoOCR	ZIM3,EREB97,ZIM28
Zm00001d033516	1	265277308	265278893	40.0374	25.8391	-0.631789	0.000293035	Ear-enriched gene	NA	NA
Zm00001d033539	1	266418560	266421819	59.826	100.099	0.742588	0.000293035	Tassel-enriched gene	LoOCR	ZIM28
Zm00001d033543	1	266535575	266541066	20.3093	10.3622	-0.970816	0.000293035	Ear-enriched gene	LoOCR	KN1
Zm00001d033552	1	266967928	266975303	11.0939	7.38201	-0.587685	0.000293035	Ear-enriched gene	NA	NA
Zm00001d033605	1	268442388	268444600	46.0955	0.975443	-5.56242	0.000293035	Ear-enriched gene	NA	NA
Zm00001d033607	1	268503119	268505449	12.5215	7.71429	-0.698803	0.000293035	Ear-enriched gene	NA	KN1
Zm00001d033623	1	269047816	269052874	28.5436	65.734	1.20347	0.000293035	Tassel-enriched gene	LoOCR,H3K4me3,H3K27me3	EREB211,ZIM3,ZIM16,ZIM28
Zm00001d033633	1	269322705	269325729	2.44081	13.4898	2.46644	0.000293035	Tassel-enriched gene	LoOCR,H3K4me3	EREB211,ZIM28
Zm00001d033649	1	269615025	269618990	223.985	144.667	-0.630672	0.000293035	Ear-enriched gene	NA	FEA4,TB1
Zm00001d033673	1	270553675	270554776	157.819	1.11376	-7.14669	0.000293035	Ear-enriched gene	LoOCR,H3K4me3,H3K27me3	NA
Zm00001d033675	1	270856579	270859741	7.18182	16.9384	1.23788	0.000293035	Tassel-enriched gene	NA	ZIM3
Zm00001d033711	1	271957660	271958619	33.1834	58.3946	0.815376	0.000293035	Tassel-enriched gene	LoOCR	NA
Zm00001d033786	1	273671337	273678008	21.4817	11.3029	-0.926418	0.000293035	Ear-enriched gene	NA	TB1
Zm00001d033823	1	274819674	274820688	24.7796	44.4109	0.84176	0.000293035	Tassel-enriched gene	NA	NA
Zm00001d033861	1	276344333	276366296	249.333	136.66	-0.867485	0.000293035	Ear-enriched gene	H3K27me3	FEA4,KN1
Zm00001d033862	1	276519505	276521984	6.28524	15.1842	1.27253	0.000293035	Tassel-enriched gene	LoOCR,H3K4me3	EREB211,ZIM3,ZIM16
Zm00001d033957	1	279603783	279609495	2.596	18.4831	2.83184	0.000293035	Tassel-enriched gene	LoOCR,H3K4me3	ZIM3,EREB97,ZIM16,ZIM28
Zm00001d033976	1	279923056	279925806	15.4915	7.26528	-1.09238	0.000293035	Ear-enriched gene	NA	FEA4,TB1
Zm00001d034047	1	282303559	282312748	52.0172	22.768	-1.19199	0.000293035	Ear-enriched gene	H3K27me3	FEA4
Zm00001d034112	1	284242027	284244325	380.531	625.592	0.717208	0.000293035	Tassel-enriched gene	LoOCR	ZIM3,TCP23,ZIM28
Zm00001d034129	1	284692620	284695285	13.6869	31.5793	1.20618	0.000293035	Tassel-enriched gene	LoOCR	EREB211,ZIM3,TCP23,ZIM16,ZIM28
Zm00001d034130	1	284698267	284699256	9.4537	46.3439	2.29343	0.000293035	Tassel-enriched gene	LoOCR,H3K4me3	EREB211,ZIM3,TCP23,ZIM16,ZIM28
Zm00001d034143	1	285008207	285010916	7.90021	4.15237	-0.927957	0.000293035	Ear-enriched gene	H3K27me3	TB1
Zm00001d034145	1	285024080	285024917	2.31799	16.1614	2.8016	0.0019159	Tassel-enriched gene	LoOCR,H3K4me3	EREB211,ZIM3,EREB97,TCP23,ZIM16,ZIM28
Zm00001d034212	1	286887706	286896784	3.21973	5.92221	0.879197	0.000293035	Tassel-enriched gene	NA	NA
Zm00001d034221	1	287023470	287024778	73.0747	39.2961	-0.894986	0.000293035	Ear-enriched gene	NA	NA
Zm00001d023000	1	288491682	288492325	9.52287	5.72561	-0.733966	0.00080226	Ear-enriched gene	NA	NA
Zm00001d034356	1	290470997	290471672	7.52453	25.9505	1.78609	0.000293035	Tassel-enriched gene	NA	ZIM3
Zm00001d034387	1	291605272	291613251	4.75182	7.15672	0.590817	0.000293035	Tassel-enriched gene	NA	NA
Zm00001d034494	1	294631846	294635424	4.92787	12.0004	1.28404	0.000293035	Tassel-enriched gene	LoOCR	ZIM3,EREB97,TCP23,ZIM16,ZIM28
Zm00001d034497	1	294670632	294671503	6.38004	14.5189	1.18629	0.00369299	Tassel-enriched gene	LoOCR	EREB211,ZIM3,ZIM16,ZIM28
Zm00001d034501	1	294730025	294731510	1.81993	9.01312	2.30814	0.000293035	Tassel-enriched gene	LoOCR	EREB211,ZIM3,EREB97,ZIM16,ZIM28
Zm00001d034558	1	296303848	296305238	16.9505	4.32524	-1.97047	0.000293035	Ear-enriched gene	NA	KN1,TB1
Zm00001d034578	1	296914951	296930870	22.3422	14.8188	-0.592341	0.000293035	Ear-enriched gene	NA	NA
Zm00001d034601	1	297601945	297603764	11.4288	24.3308	1.09011	0.000293035	Tassel-enriched gene	NA	EREB211,ZIM3,EREB97,ZIM16,ZIM28
Zm00001d034629	1	298422858	298427050	49.2799	79.2339	0.685118	0.000293035	Tassel-enriched gene	NA	NA
Zm00001d034635	1	298580971	298582430	46.7194	83.7735	0.842471	0.000293035	Tassel-enriched gene	NA	NA
Zm00001d034641	1	298696772	298697294	0	7.03979	NA	0.000293035	Tassel-enriched gene	LoOCR,H3K4me3	EREB211,ZIM3,EREB97,ZIM16,ZIM28
Zm00001d034673	1	299503735	299505297	42.9769	129.551	1.59189	0.000293035	Tassel-enriched gene	LoOCR	TCP23,ZIM16,ZIM28
Zm00001d034713	1	300502985	300509397	40.5202	73.0771	0.850778	0.000293035	Tassel-enriched gene	NA	TCP23
Zm00001d034839	1	303573711	303576362	65.9536	142.156	1.10795	0.000293035	Tassel-enriched gene	NA	ZIM3
Zm00001d034865	1	304197046	304201731	5.10272	3.21647	-0.665791	0.000293035	Ear-enriched gene	NA	NA
Zm00001d001766	2	177012	177948	26.4303	63.1129	1.25574	0.000293035	Tassel-enriched gene	LoOCR	EREB97,ZIM28
Zm00001d001774	2	481354	482248	10.0119	24.1402	1.26971	0.000293035	Tassel-enriched gene	LoOCR	ZIM3,EREB97,ZIM16,ZIM28
Zm00001d001812	2	1341010	1342402	11.6047	6.74962	-0.781836	0.00442024	Ear-enriched gene	NA	NA
Zm00001d001862	2	2057091	2057988	112.761	228.311	1.01774	0.000293035	Tassel-enriched gene	LoOCR	EREB211,ZIM3,ZIM16,ZIM28
Zm00001d001866	2	2101180	2107171	20.5317	11.0892	-0.888698	0.000293035	Ear-enriched gene	NA	FEA4,KN1
Zm00001d001885	2	2465135	2466586	12.3286	6.11752	-1.01099	0.000293035	Ear-enriched gene	NA	NA
Zm00001d001907	2	2687733	2688264	18.5745	38.9249	1.06737	0.00080226	Tassel-enriched gene	LoOCR	TCP23
Zm00001d001964	2	3600254	3600683	78.7684	16.7057	-2.23728	0.000293035	Ear-enriched gene	LoOCR	FEA4,KN1,TB1
Zm00001d001996	2	4127516	4130914	1.50498	5.5507	1.88292	0.00858737	Tassel-enriched gene	NA	EREB211
Zm00001d002000	2	4150292	4154404	5.7616	14.658	1.34714	0.000293035	Tassel-enriched gene	H3K4me3,H3K27me3	NA
Zm00001d002005	2	4230853	4234535	0.472945	6.83916	3.85407	0.000293035	Tassel-enriched gene	NA	NA
Zm00001d002025	2	4628844	4634985	5.74618	8.87732	0.627522	0.000293035	Tassel-enriched gene	LoOCR	EREB211
Zm00001d002052	2	5018196	5021343	10.7548	19.1843	0.834937	0.000293035	Tassel-enriched gene	NA	EREB211,ZIM3,ZIM28
Zm00001d002063	2	5176356	5177787	4.39473	17.371	1.98284	0.000293035	Tassel-enriched gene	H3K4me3	ZIM3,TCP23
Zm00001d002065	2	5233169	5237006	75.7197	116.66	0.623572	0.000293035	Tassel-enriched gene	LoOCR	EREB211,EREB97,TCP23,ZIM28
Zm00001d002074	2	5448370	5448682	14.6284	0	NA	0.00126686	Ear-enriched gene	NA	NA
Zm00001d002075	2	5456238	5459958	11.0252	6.06386	-0.862498	0.000293035	Ear-enriched gene	NA	FEA4,KN1
Zm00001d002128	2	6409518	6412809	16.2554	35.0446	1.10827	0.000293035	Tassel-enriched gene	NA	ZIM16,ZIM28
Zm00001d002132	2	6436642	6437312	246.752	405.714	0.717403	0.000293035	Tassel-enriched gene	NA	EREB211
Zm00001d002133	2	6442598	6443331	0	3.14745	NA	0.000293035	Tassel-enriched gene	NA	NA
Zm00001d002286	2	9608758	9609793	39.5979	20.9828	-0.916215	0.000293035	Ear-enriched gene	NA	KN1
Zm00001d002288	2	9614923	9621258	9.34099	4.71123	-0.987474	0.000293035	Ear-enriched gene	NA	TB1
Zm00001d002316	2	10153306	10164911	8.46802	24.391	1.52625	0.000293035	Tassel-enriched gene	LoOCR	ZIM3,ZIM16,ZIM28
Zm00001d002356	2	10765401	10767639	15.8305	24.9059	0.653775	0.000293035	Tassel-enriched gene	NA	NA
Zm00001d002364	2	10906552	10907221	8.15388	37.2601	2.19207	0.000293035	Tassel-enriched gene	LoOCR,H3K4me3	EREB211,ZIM3,TCP23,ZIM16,ZIM28
Zm00001d002410	2	12121540	12122951	10.43	20.7418	0.991808	0.000293035	Tassel-enriched gene	LoOCR,H3K4me3	NA
Zm00001d002411	2	12163004	12164170	14.1416	8.99776	-0.652307	0.00936953	Ear-enriched gene	NA	NA
Zm00001d002441	2	12745248	12759139	25.6281	15.734	-0.703839	0.000293035	Ear-enriched gene	NA	NA
Zm00001d002451	2	12958511	12961105	171.726	304.663	0.827108	0.000293035	Tassel-enriched gene	LoOCR,H3K4me3	ZIM3,TCP23,ZIM16
Zm00001d002549	2	15219898	15220932	24.9243	47.6343	0.934448	0.000293035	Tassel-enriched gene	NA	ZIM3,ZIM16
Zm00001d002654	2	18312494	18320006	9.41237	15.8205	0.749166	0.000293035	Tassel-enriched gene	NA	NA
Zm00001d002759	2	21822629	21825221	37.6722	59.869	0.66831	0.000293035	Tassel-enriched gene	NA	ZIM3,TCP23
Zm00001d002784	2	22584757	22586779	17.7237	10.6935	-0.728949	0.000293035	Ear-enriched gene	NA	NA
Zm00001d002824	2	23887916	23895673	52.8378	34.7726	-0.603619	0.000293035	Ear-enriched gene	NA	TB1
Zm00001d002842	2	24286535	24291225	19.7779	29.8162	0.592212	0.000293035	Tassel-enriched gene	LoOCR	EREB211,ZIM3,EREB97,TCP23,ZIM16,ZIM28
Zm00001d002939	2	27520571	27523950	12.3584	19.2095	0.636323	0.000293035	Tassel-enriched gene	NA	EREB211,,ZIM16
Zm00001d002970	2	28350906	28355040	0.907123	8.19243	3.17492	0.00103956	Tassel-enriched gene	LoOCR,H3K4me3	NA
Zm00001d002999	2	29175292	29178113	58.8546	35.9719	-0.710286	0.000293035	Ear-enriched gene	NA	TB1
Zm00001d003015	2	29467930	29470598	4.68744	24.0601	2.35977	0.000293035	Tassel-enriched gene	NA	EREB97
Zm00001d003016	2	29538172	29541434	84.1772	194.656	1.20943	0.000293035	Tassel-enriched gene	NA	NA
Zm00001d003058	2	30708046	30711219	20.8244	7.74781	-1.42641	0.000293035	Ear-enriched gene	H3K27me3	NA
Zm00001d003088	2	31840047	31841648	6.13745	3.17989	-0.948662	0.00953356	Ear-enriched gene	H3K27me3	NA
Zm00001d003185	2	34991164	34998444	0.291222	6.88772	4.56383	0.000554649	Tassel-enriched gene	LoOCR	NA
Zm00001d003186	2	35030789	35032650	0	2.10262	NA	0.000293035	Tassel-enriched gene	H3K27me3	NA
Zm00001d003193	2	35243616	35247317	5.48843	14.231	1.37457	0.000293035	Tassel-enriched gene	NA	ZIM3
Zm00001d003199	2	35413856	35425758	5.44666	2.15095	-1.3404	0.000293035	Ear-enriched gene	NA	NA
Zm00001d003213	2	36131308	36140421	109.481	64.5991	-0.761092	0.000293035	Ear-enriched gene	NA	NA
Zm00001d003271	2	38437218	38439671	26.6325	41.8825	0.653158	0.000293035	Tassel-enriched gene	NA	NA
Zm00001d003309	2	39693110	39700373	223.62	119.423	-0.904966	0.000293035	Ear-enriched gene	NA	NA
Zm00001d003331	2	40361660	40367040	29.8683	18.7825	-0.669226	0.000293035	Ear-enriched gene	LoOCR	FEA4,KN1,TB1
Zm00001d003457	2	44953547	44954798	44.1666	128.633	1.54223	0.000293035	Tassel-enriched gene	H3K4me3	NA
Zm00001d003470	2	45281415	45286675	1.48138	9.90994	2.74193	0.000293035	Tassel-enriched gene	H3K4me3	NA
Zm00001d003477	2	45426580	45430349	9.11668	5.34921	-0.769183	0.000293035	Ear-enriched gene	H3K27me3	NA
Zm00001d003494	2	46044775	46059398	0.309413	13.6801	5.4664	0.0023257	Tassel-enriched gene	H3K4me3	NA
Zm00001d003533	2	47105186	47109372	5.28612	22.8195	2.10998	0.000293035	Tassel-enriched gene	LoOCR,H3K27me3	EREB211,ZIM3,TCP23,ZIM16,ZIM28
Zm00001d003538	2	47329221	47329644	14.9257	43.699	1.5498	0.00292739	Tassel-enriched gene	LoOCR	ZIM16
Zm00001d003555	2	47886592	47890119	1.76331	5.1431	1.54435	0.000293035	Tassel-enriched gene	H3K27me3	NA
Zm00001d003584	2	49052847	49056045	3.23477	6.03186	0.898939	0.000293035	Tassel-enriched gene	NA	ZIM3
Zm00001d003600	2	49392292	49394518	4.03503	10.2812	1.34936	0.000293035	Tassel-enriched gene	H3K27me3	NA
Zm00001d003603	2	49591582	49595579	6.42692	13.5199	1.07288	0.000293035	Tassel-enriched gene	NA	TCP23,ZIM28
Zm00001d003607	2	49876646	49878832	10.8777	3.83245	-1.50504	0.000293035	Ear-enriched gene	NA	NA
Zm00001d003671	2	53371976	53375140	2.66283	8.53536	1.68049	0.000293035	Tassel-enriched gene	LoOCR	TCP23
Zm00001d003762	2	57854201	57855561	23.3576	36.9246	0.660689	0.000293035	Tassel-enriched gene	H3K27me3	EREB97
Zm00001d003784	2	59226303	59229740	2.72896	32.3607	3.56782	0.000293035	Tassel-enriched gene	LoOCR	NA
Zm00001d003830	2	61203598	61204879	3.8879	19.7894	2.34766	0.000293035	Tassel-enriched gene	H3K4me3	ZIM3,TCP23,ZIM16
Zm00001d003833	2	61457811	61460435	2.80938	7.08058	1.33362	0.00170696	Tassel-enriched gene	LoOCR	ZIM3,ZIM28
Zm00001d003840	2	61892173	61893274	16.4405	31.1885	0.923761	0.000293035	Tassel-enriched gene	NA	EREB97,TCP23,ZIM16
Zm00001d003897	2	65742712	65755466	3.84865	6.11185	0.667255	0.00350061	Tassel-enriched gene	NA	TCP23
Zm00001d003924	2	68550653	68555257	3.86331	16.3016	2.0771	0.000293035	Tassel-enriched gene	LoOCR,H3K4me3	EREB211,ZIM3
Zm00001d003927	2	68997258	68997672	58.9654	14.9544	-1.9793	0.000293035	Ear-enriched gene	NA	NA
Zm00001d000842	2	69750342	69751265	9.33465	2.80692	-1.73361	0.000293035	Ear-enriched gene	H3K4me3	NA
Zm00001d004042	2	78528268	78549917	8.49776	4.37017	-0.959391	0.000293035	Ear-enriched gene	NA	NA
Zm00001d004138	2	85736309	85737686	1.2049	12.3701	3.35987	0.000293035	Tassel-enriched gene	LoOCR,H3K4me3	TCP23
Zm00001d004220	2	92824855	92826914	4.36392	30.9837	2.82781	0.000293035	Tassel-enriched gene	NA	NA
Zm00001d004448	2	112706663	112712176	78.4843	45.4813	-0.787131	0.000293035	Ear-enriched gene	NA	TB1
Zm00001d004472	2	114012779	114016467	16.6692	35.6759	1.09777	0.000293035	Tassel-enriched gene	LoOCR	ZIM3,ZIM16,ZIM28
Zm00001d004691	2	131619679	131622816	2.50476	8.93222	1.83435	0.000293035	Tassel-enriched gene	H3K27me3	NA
Zm00001d004762	2	137325936	137330047	5.00523	11.4289	1.19118	0.000293035	Tassel-enriched gene	H3K27me3	NA
Zm00001d004763	2	137365814	137367470	11.1349	22.8262	1.0356	0.000293035	Tassel-enriched gene	H3K27me3	NA
Zm00001d004804	2	140341973	140345724	7.58777	11.7408	0.629781	0.000293035	Tassel-enriched gene	NA	NA
Zm00001d004848	2	144414920	144416162	18.2634	95.6104	2.38822	0.000293035	Tassel-enriched gene	LoOCR	ZIM3,ZIM28
Zm00001d004931	2	149353231	149355845	22.9113	40.2337	0.812347	0.000293035	Tassel-enriched gene	H3K27me3	EREB97
Zm00001d005018	2	154107680	154110474	101.504	60.7306	-0.741042	0.000293035	Ear-enriched gene	NA	TB1
Zm00001d005157	2	161572787	161593818	7.40623	12.6841	0.776213	0.000293035	Tassel-enriched gene	NA	NA
Zm00001d005208	2	163612208	163613834	12.6844	29.5912	1.22211	0.000293035	Tassel-enriched gene	NA	NA
Zm00001d005283	2	167666605	167667184	19.2639	5.38725	-1.83828	0.000554649	Ear-enriched gene	NA	NA
Zm00001d005312	2	169181913	169183278	29.5282	17.7823	-0.73165	0.000293035	Ear-enriched gene	NA	NA
Zm00001d005377	2	171501010	171501967	3.59126	9.1255	1.34541	0.000293035	Tassel-enriched gene	H3K27me3	NA
Zm00001d005383	2	171799597	171801287	0.894097	6.04433	2.75708	0.000293035	Tassel-enriched gene	NA	NA
Zm00001d005454	2	174826098	174827859	175.19	785.384	2.16447	0.000293035	Tassel-enriched gene	NA	NA
Zm00001d005456	2	174866937	174869050	1.57007	5.40837	1.78436	0.000293035	Tassel-enriched gene	NA	NA
Zm00001d005459	2	174943008	174945711	24.5881	41.8709	0.767986	0.000293035	Tassel-enriched gene	LoOCR	NA
Zm00001d005460	2	174981908	174985881	9.81171	15.5631	0.665554	0.000293035	Tassel-enriched gene	NA	TCP23
Zm00001d005609	2	180648851	180649904	9.15657	17.9543	0.97145	0.00406316	Tassel-enriched gene	NA	ZIM3,TCP23,ZIM16,ZIM28
Zm00001d005726	2	184842613	184845272	23.2116	60.4517	1.38094	0.000293035	Tassel-enriched gene	NA	ZIM3,TCP23,ZIM16,ZIM28
Zm00001d005742	2	185588362	185590379	0.431154	9.94854	4.52821	0.00292739	Tassel-enriched gene	H3K4me3,H3K27me3	NA
Zm00001d005881	2	191713264	191717270	12.2507	7.56852	-0.694783	0.000293035	Ear-enriched gene	NA	NA
Zm00001d005892	2	191897838	191898630	3.6097	22.5299	2.64189	0.000293035	Tassel-enriched gene	LoOCR,H3K4me3	ZIM3,ZIM16,ZIM28
Zm00001d005905	2	192376324	192377383	11.5134	18.3563	0.672968	0.00738448	Tassel-enriched gene	NA	NA
Zm00001d005951	2	193728104	193730506	13.6218	38.4026	1.49529	0.000293035	Tassel-enriched gene	LoOCR	EREB211,ZIM3,TCP23,ZIM16
Zm00001d005969	2	194253686	194260197	18.9866	29.2351	0.622723	0.000293035	Tassel-enriched gene	NA	EREB211,ZIM3,ZIM16
Zm00001d005970	2	194261658	194262393	3.84415	13.7735	1.84116	0.00103956	Tassel-enriched gene	LoOCR,H3K4me3	EREB211,EREB97,TCP23,ZIM16
Zm00001d006010	2	195228749	195230170	318.954	526.659	0.723522	0.000293035	Tassel-enriched gene	NA	NA
Zm00001d006016	2	195298612	195299098	7.15925	46.4029	2.69634	0.000293035	Tassel-enriched gene	LoOCR,H3K4me3	EREB211,ZIM3,TCP23,ZIM16,ZIM28
Zm00001d006022	2	195425335	195428897	5.35014	8.39063	0.649201	0.00212263	Tassel-enriched gene	NA	NA
Zm00001d006110	2	198518591	198520833	1.81548	5.65781	1.63989	0.000293035	Tassel-enriched gene	NA	NA
Zm00001d006130	2	199406736	199412468	15.271	23.8004	0.640192	0.000293035	Tassel-enriched gene	NA	NA
Zm00001d006169	2	200397717	200398512	4.32494	20.3342	2.23315	0.00496292	Tassel-enriched gene	LoOCR	EREB211,ZIM3,EREB97,ZIM16,ZIM28
Zm00001d006193	2	201255020	201257277	20.9779	9.73275	-1.10795	0.000293035	Ear-enriched gene	NA	NA
Zm00001d006330	2	204891475	204893008	4.8601	12.6593	1.38114	0.000293035	Tassel-enriched gene	LoOCR	EREB211,ZIM3,EREB97,TCP23,ZIM16,ZIM28
Zm00001d006331	2	204901087	204902529	2.88688	5.90153	1.03158	0.000293035	Tassel-enriched gene	NA	NA
Zm00001d006340	2	205015687	205019006	20.9337	11.0972	-0.915639	0.000293035	Ear-enriched gene	NA	KN1
Zm00001d006360	2	205697586	205699901	31.1365	51.9934	0.739721	0.000293035	Tassel-enriched gene	NA	NA
Zm00001d006382	2	206162735	206214491	5.21771	3.19853	-0.706009	0.000554649	Ear-enriched gene	NA	NA
Zm00001d006384	2	206326048	206332270	6.51898	11.4363	0.810901	0.000293035	Tassel-enriched gene	NA	NA
Zm00001d006435	2	207995751	207998297	13.8437	8.07694	-0.777347	0.000293035	Ear-enriched gene	NA	NA
Zm00001d006493	2	209822230	209825657	2.89784	8.70093	1.58619	0.000293035	Tassel-enriched gene	H3K4me3	NA
Zm00001d006494	2	209827246	209830427	42.5884	24.7258	-0.784443	0.000293035	Ear-enriched gene	NA	FEA4,KN1,TB1
Zm00001d006506	2	210159895	210162567	41.4543	27.6243	-0.585584	0.000293035	Ear-enriched gene	NA	NA
Zm00001d006511	2	210204092	210207784	9.91142	30.4594	1.61972	0.000293035	Tassel-enriched gene	LoOCR	EREB211
Zm00001d006551	2	210843271	210854196	10.962	17.8718	0.705172	0.000293035	Tassel-enriched gene	NA	NA
Zm00001d006591	2	211745002	211746860	8.06829	12.8363	0.669893	0.000293035	Tassel-enriched gene	NA	EREB211,ZIM3,TCP23,ZIM16
Zm00001d006614	2	212621605	212642194	14.9975	7.17698	-1.06327	0.000293035	Ear-enriched gene	NA	FEA4
Zm00001d006623	2	212787427	212788423	189.701	285.817	0.591366	0.000293035	Tassel-enriched gene	NA	EREB97
Zm00001d006701	2	214683528	214685193	18.1446	28.4103	0.646875	0.000293035	Tassel-enriched gene	LoOCR	ZIM3,ZIM16,ZIM28
Zm00001d006705	2	214797522	214800816	21.8098	13.5025	-0.691754	0.000293035	Ear-enriched gene	NA	FEA4,KN1,TB1
Zm00001d006711	2	214998307	214999887	51.2159	96.8967	0.919856	0.000293035	Tassel-enriched gene	LoOCR,H3K4me3	TCP23
Zm00001d006713	2	215022020	215022959	17.1747	44.4883	1.37314	0.000293035	Tassel-enriched gene	LoOCR	EREB97
Zm00001d006739	2	215644200	215645366	23.6136	41.3859	0.809522	0.000293035	Tassel-enriched gene	LoOCR,H3K27me3	EREB211,ZIM28
Zm00001d006750	2	215851863	215862377	263.91	142.576	-0.888315	0.000293035	Ear-enriched gene	NA	FEA4,KN1
Zm00001d006753	2	215957134	215959705	35.0942	67.1759	0.936711	0.000293035	Tassel-enriched gene	LoOCR	EREB211,ZIM3,EREB97,ZIM16,ZIM28
Zm00001d006828	2	217457355	217462858	2.84706	8.55084	1.58659	0.000293035	Tassel-enriched gene	NA	NA
Zm00001d006860	2	218018544	218021082	11.5925	21.2145	0.871864	0.000293035	Tassel-enriched gene	LoOCR	ZIM28
Zm00001d006896	2	218757270	218760786	27.9892	18.469	-0.599768	0.000293035	Ear-enriched gene	NA	TB1
Zm00001d007037	2	220616339	220618744	14.1888	29.8231	1.07168	0.000293035	Tassel-enriched gene	NA	TCP23
Zm00001d007082	2	221854960	221859498	5.69538	3.72346	-0.613149	0.000293035	Ear-enriched gene	H3K27me3	NA
Zm00001d007097	2	222250043	222250523	9.31415	20.0446	1.10571	0.00442024	Tassel-enriched gene	NA	EREB211,ZIM3,EREB97,TCP23,ZIM16,ZIM28
Zm00001d007181	2	223926016	223926628	0	3.10327	NA	0.000293035	Tassel-enriched gene	NA	NA
Zm00001d007240	2	225519589	225524863	5.49067	0.813013	-2.75563	0.000293035	Ear-enriched gene	NA	NA
Zm00001d007267	2	226141606	226143698	6.71264	11.9407	0.83094	0.000293035	Tassel-enriched gene	H3K27me3	NA
Zm00001d007274	2	226465983	226467105	369.09	223.892	-0.721168	0.000293035	Ear-enriched gene	NA	FEA4,KN1,TB1
Zm00001d007327	2	228624429	228625353	29.8617	52.5728	0.816021	0.000293035	Tassel-enriched gene	NA	NA
Zm00001d007517	2	233654879	233658387	16.336	10.2855	-0.667445	0.000293035	Ear-enriched gene	NA	NA
Zm00001d007709	2	237903356	237908436	3.3588	6.35147	0.919145	0.000293035	Tassel-enriched gene	NA	ZIM3,EREB97
Zm00001d007714	2	238013081	238015359	1.38467	19.5947	3.82285	0.000293035	Tassel-enriched gene	LoOCR,H3K4me3	ZIM16,ZIM28
Zm00001d007765	2	239267458	239269600	31.122	48.4831	0.639549	0.000293035	Tassel-enriched gene	NA	EREB211,TCP23,ZIM16,ZIM28
Zm00001d007827	2	240431882	240432461	124.176	53.9353	-1.20309	0.000293035	Ear-enriched gene	NA	FEA4
Zm00001d007845	2	240825165	240826893	1.43415	6.75171	2.23506	0.00619393	Tassel-enriched gene	H3K27me3	EREB97
Zm00001d007885	2	241691472	241692147	13.633	24.4112	0.840438	0.00602674	Tassel-enriched gene	NA	NA
Zm00001d007901	2	242052644	242054040	2.81646	15.0774	2.42043	0.000293035	Tassel-enriched gene	NA	EREB211,ZIM3,ZIM28
Zm00001d007915	2	242378969	242381400	5.88448	17.2809	1.55419	0.000293035	Tassel-enriched gene	LoOCR	EREB211,ZIM3,TCP23,ZIM16,ZIM28
Zm00001d039260	3	750257	757177	10.0855	6.5607	-0.620354	0.000293035	Ear-enriched gene	NA	KN1
Zm00001d039301	3	1325145	1327618	0.862415	29.806	5.11108	0.000293035	Tassel-enriched gene	H3K27me3	NA
Zm00001d039338	3	2048829	2052284	5.14755	9.2714	0.8489	0.000293035	Tassel-enriched gene	NA	ZIM3,ZIM16,ZIM28
Zm00001d039371	3	2709284	2712754	15.3061	30.0036	0.97103	0.000293035	Tassel-enriched gene	NA	NA
Zm00001d039384	3	3087367	3088918	13.5982	7.01654	-0.954586	0.000293035	Ear-enriched gene	H3K27me3	NA
Zm00001d039394	3	3274306	3276532	34.0497	20.8313	-0.708893	0.000293035	Ear-enriched gene	H3K27me3	NA
Zm00001d039400	3	3413510	3425991	32.2563	8.56241	-1.91349	0.000293035	Ear-enriched gene	H3K27me3	FEA4,KN1,TB1
Zm00001d039434	3	4140508	4150100	0	12.1988	NA	0.000293035	Tassel-enriched gene	H3K4me3,H3K27me3	NA
Zm00001d039435	3	4161897	4175012	8.41967	12.8157	0.606077	0.000293035	Tassel-enriched gene	H3K27me3	ZIM16
Zm00001d039453	3	4745783	4752166	7.00387	10.5356	0.589047	0.000293035	Tassel-enriched gene	NA	NA
Zm00001d039510	3	6138822	6141058	24.9205	38.2151	0.61681	0.000293035	Tassel-enriched gene	NA	EREB97
Zm00001d039524	3	7085191	7086610	68.9737	154.418	1.16273	0.000293035	Tassel-enriched gene	LoOCR	EREB211,ZIM3,EREB97,TCP23,ZIM16,ZIM28
Zm00001d039542	3	7735745	7737263	40.831	210.074	2.36316	0.000293035	Tassel-enriched gene	H3K4me3,H3K27me3	TCP23
Zm00001d039566	3	8104719	8105217	21.2093	174.102	3.03716	0.000293035	Tassel-enriched gene	NA	NA
Zm00001d039584	3	8455755	8463632	25.5899	11.1458	-1.19907	0.000293035	Ear-enriched gene	NA	NA
Zm00001d039600	3	8723886	8725695	44.7713	71.1513	0.668317	0.000293035	Tassel-enriched gene	NA	EREB211,EREB97
Zm00001d039607	3	8849003	8850470	16.4993	30.2272	0.873441	0.000293035	Tassel-enriched gene	NA	EREB97
Zm00001d039639	3	9879222	9883575	3.8056	7.6247	1.00256	0.00442024	Tassel-enriched gene	NA	EREB97
Zm00001d039670	3	11500059	11504969	19.916	32.573	0.709747	0.000293035	Tassel-enriched gene	LoOCR	NA
Zm00001d039771	3	14423055	14424523	8.67647	18.6195	1.10163	0.000293035	Tassel-enriched gene	NA	ZIM3,ZIM16,ZIM28
Zm00001d039826	3	15959936	15961252	3.87489	7.72087	0.994609	0.00080226	Tassel-enriched gene	NA	EREB211,ZIM3,TCP23,ZIM16,ZIM28
Zm00001d039842	3	16468275	16468803	16.2964	27.2906	0.743853	0.00602674	Tassel-enriched gene	NA	NA
Zm00001d039859	3	16955373	16956401	2.26375	9.97458	2.13954	0.000293035	Tassel-enriched gene	NA	NA
Zm00001d039944	3	20126202	20126790	2.42632	34.8854	3.84578	0.00148957	Tassel-enriched gene	LoOCR	NA
Zm00001d039963	3	20813901	20816454	2.66167	6.54737	1.29858	0.000293035	Tassel-enriched gene	NA	ZIM3
Zm00001d040011	3	22863276	22864673	15.4338	24.1164	0.643921	0.00103956	Tassel-enriched gene	NA	NA
Zm00001d040026	3	23369522	23371204	124.646	76.6309	-0.701835	0.000293035	Ear-enriched gene	H3K27me3	KN1,TB1
Zm00001d040027	3	23377487	23378234	20.2658	58.5954	1.53174	0.000293035	Tassel-enriched gene	LoOCR,H3K4me3	NA
Zm00001d040028	3	23433455	23434226	0.953876	22.7452	4.57562	0.00969173	Tassel-enriched gene	LoOCR	NA
Zm00001d040029	3	23586530	23587232	135.386	39.1699	-1.78927	0.000293035	Ear-enriched gene	NA	NA
Zm00001d040033	3	23715933	23728557	4.2374	7.06702	0.737923	0.000293035	Tassel-enriched gene	H3K27me3	NA
Zm00001d040059	3	25411898	25415727	54.775	105.727	0.948754	0.000293035	Tassel-enriched gene	LoOCR	EREB211,ZIM16,ZIM28
Zm00001d040148	3	29230163	29233762	24.9006	56.4799	1.18156	0.000293035	Tassel-enriched gene	LoOCR	ZIM3,TCP23,ZIM16,ZIM28
Zm00001d040186	3	31047437	31052508	8.12906	2.80602	-1.53456	0.000293035	Ear-enriched gene	LoOCR,H3K4me3	NA
Zm00001d040220	3	32671214	32675049	7.77948	3.37285	-1.20571	0.000293035	Ear-enriched gene	NA	NA
Zm00001d040263	3	34652667	34657191	50.6966	80.9374	0.674916	0.000293035	Tassel-enriched gene	NA	NA
Zm00001d040314	3	37618167	37622190	14.6358	26.9877	0.882803	0.000293035	Tassel-enriched gene	NA	NA
Zm00001d040318	3	37808011	37817360	5.96213	11.8806	0.994706	0.000293035	Tassel-enriched gene	LoOCR	ZIM3,ZIM28
Zm00001d040372	3	40547923	40552973	7.64577	5.0045	-0.611437	0.000293035	Ear-enriched gene	NA	NA
Zm00001d040398	3	41307696	41310069	3.39163	14.0189	2.04732	0.000293035	Tassel-enriched gene	H3K27me3	EREB211,EREB97
Zm00001d040613	3	53996518	53997786	6.0978	1.02304	-2.57543	0.00103956	Ear-enriched gene	NA	TB1
Zm00001d040650	3	56240763	56246825	5.63291	11.5343	1.03397	0.000293035	Tassel-enriched gene	NA	EREB97
Zm00001d040651	3	56282554	56283711	6.06447	11.8613	0.96781	0.0019159	Tassel-enriched gene	NA	NA
Zm00001d040697	3	58920201	58921386	34.1265	89.8832	1.39716	0.000293035	Tassel-enriched gene	H3K4me3,H3K27me3	EREB211,TCP23
Zm00001d040702	3	59064581	59072226	16.0585	26.6353	0.730007	0.000293035	Tassel-enriched gene	NA	NA
Zm00001d040725	3	60285343	60288098	6.0024	10.5217	0.80976	0.000293035	Tassel-enriched gene	NA	NA
Zm00001d040733	3	60679831	60682468	19.1895	7.39505	-1.37568	0.000293035	Ear-enriched gene	NA	NA
Zm00001d040741	3	61277844	61281064	3.82801	6.24028	0.705016	0.000293035	Tassel-enriched gene	NA	NA
Zm00001d040783	3	65628347	65628851	21.1601	35.863	0.761151	0.0104867	Tassel-enriched gene	NA	TCP23
Zm00001d000561	3	84004978	84006525	6.8637	3.88503	-0.821063	0.000293035	Ear-enriched gene	NA	NA
Zm00001d041077	3	95600394	95603031	4.11865	7.07877	0.781325	0.000554649	Tassel-enriched gene	NA	NA
Zm00001d041236	3	107564986	107567956	3.08329	5.70688	0.888232	0.000554649	Tassel-enriched gene	NA	EREB97
Zm00001d041415	3	118017624	118031114	14.2221	8.00269	-0.829579	0.000293035	Ear-enriched gene	NA	NA
Zm00001d041418	3	118360549	118362225	4.70222	8.25285	0.811551	0.000293035	Tassel-enriched gene	H3K27me3	TCP23
Zm00001d041578	3	128055990	128056665	36.5006	80.5197	1.14142	0.000293035	Tassel-enriched gene	NA	NA
Zm00001d041624	3	129822258	129827276	7.19158	1.51127	-2.25054	0.000293035	Ear-enriched gene	H3K4me3	TB1
Zm00001d041634	3	130575668	130579006	2.34404	5.32053	1.18257	0.000293035	Tassel-enriched gene	H3K27me3	NA
Zm00001d041670	3	132769220	132770390	1.92874	5.09988	1.40281	0.00148957	Tassel-enriched gene	H3K27me3	NA
Zm00001d041877	3	142032874	142037003	8.27025	5.17938	-0.675152	0.000293035	Ear-enriched gene	NA	TB1
Zm00001d041972	3	146279424	146282802	1.25495	9.76097	2.9594	0.000293035	Tassel-enriched gene	H3K27me3	NA
Zm00001d042063	3	149372613	149373300	0	2.5144	NA	0.000293035	Tassel-enriched gene	NA	ZIM3,ZIM16
Zm00001d042108	3	150865318	150865897	95.7616	61.7753	-0.632418	0.000293035	Ear-enriched gene	NA	NA
Zm00001d042114	3	151474797	151475769	4.2446	26.0206	2.61595	0.000293035	Tassel-enriched gene	LoOCR	ZIM3,ZIM16,ZIM28
Zm00001d042211	3	156124102	156127471	4.43558	10.6852	1.26842	0.000293035	Tassel-enriched gene	NA	EREB211,ZIM3,EREB97,ZIM16,ZIM28
Zm00001d042214	3	156317220	156318186	26.1089	67.2591	1.36519	0.000293035	Tassel-enriched gene	LoOCR	ZIM3,ZIM16,ZIM28
Zm00001d042217	3	156522882	156523445	137.288	33.64	-2.02896	0.000293035	Ear-enriched gene	LoOCR	NA
Zm00001d042245	3	157384332	157385709	14.5965	9.15432	-0.673099	0.000293035	Ear-enriched gene	NA	TB1
Zm00001d042258	3	157658883	157677732	23.9713	14.3668	-0.738572	0.000293035	Ear-enriched gene	NA	FEA4
Zm00001d042263	3	157976445	157978862	6.30888	3.51887	-0.842273	0.000293035	Ear-enriched gene	NA	NA
Zm00001d042270	3	158427199	158430472	9.69773	5.73935	-0.756759	0.00126686	Ear-enriched gene	NA	NA
Zm00001d042275	3	158557915	158563258	15.239	4.63058	-1.7185	0.000293035	Ear-enriched gene	NA	KN1,TB1
Zm00001d042293	3	159520284	159524650	8.06583	2.78475	-1.53427	0.000293035	Ear-enriched gene	H3K4me3,H3K27me3	NA
Zm00001d042367	3	163389336	163392614	78.8412	128.627	0.706171	0.000293035	Tassel-enriched gene	NA	EREB211,ZIM3,TCP23,ZIM16,ZIM28
Zm00001d042376	3	163753013	163754144	21.0329	48.4671	1.20436	0.000293035	Tassel-enriched gene	NA	EREB97,TCP23,ZIM28
Zm00001d042445	3	167821560	167825000	31.392	56.3486	0.843982	0.000293035	Tassel-enriched gene	H3K27me3	NA
Zm00001d042455	3	168346296	168349365	56.4261	85.4616	0.598914	0.000293035	Tassel-enriched gene	NA	EREB211,ZIM3,TCP23,ZIM28
Zm00001d042540	3	171277703	171281453	139.356	307.412	1.14139	0.000293035	Tassel-enriched gene	NA	NA
Zm00001d042541	3	171421716	171425401	29.132	150.537	2.36944	0.000293035	Tassel-enriched gene	H3K4me3	NA
Zm00001d042560	3	171820602	171823900	5.45189	8.84173	0.697571	0.0075596	Tassel-enriched gene	NA	NA
Zm00001d042578	3	172481063	172485130	8.88547	5.30212	-0.744879	0.000293035	Ear-enriched gene	NA	FEA4
Zm00001d042624	3	174359811	174361198	122.459	187.474	0.614392	0.000293035	Tassel-enriched gene	NA	EREB211,ZIM28
Zm00001d042625	3	174362234	174362897	85.5675	130.992	0.614348	0.000293035	Tassel-enriched gene	NA	EREB211,ZIM3,ZIM16,ZIM28
Zm00001d042717	3	178106746	178109443	1.84491	11.1626	2.59706	0.00858737	Tassel-enriched gene	LoOCR	EREB211,ZIM3,ZIM16
Zm00001d042786	3	179531758	179532934	7.28268	12.9614	0.831685	0.00331296	Tassel-enriched gene	NA	EREB211,ZIM3,ZIM16,ZIM28
Zm00001d042809	3	180800041	180806507	74.8371	125.826	0.74961	0.000293035	Tassel-enriched gene	LoOCR,H3K4me3	NA
Zm00001d042811	3	180893819	180895226	3.41532	11.3668	1.73473	0.000293035	Tassel-enriched gene	LoOCR	TCP23
Zm00001d042853	3	182126455	182129087	62.2898	41.4635	-0.587156	0.000293035	Ear-enriched gene	NA	TB1
Zm00001d042886	3	182899702	182901648	33.4345	12.0893	-1.46761	0.000293035	Ear-enriched gene	NA	TB1
Zm00001d042887	3	183054258	183055710	1.71995	8.11362	2.23798	0.000293035	Tassel-enriched gene	LoOCR	ZIM3,EREB97,ZIM16,ZIM28
Zm00001d042932	3	184468611	184471516	4.79261	9.40716	0.972949	0.000293035	Tassel-enriched gene	NA	EREB211,ZIM3,EREB97
Zm00001d042935	3	184486584	184487381	4.14452	28.3021	2.77163	0.000293035	Tassel-enriched gene	NA	ZIM28
Zm00001d043046	3	187298259	187299366	32.2357	17.3271	-0.895632	0.000293035	Ear-enriched gene	NA	KN1,TB1
Zm00001d043110	3	189417260	189421199	11.2363	7.43737	-0.595298	0.000293035	Ear-enriched gene	NA	NA
Zm00001d043153	3	190249712	190264424	5.14169	3.03682	-0.759682	0.000293035	Ear-enriched gene	NA	KN1
Zm00001d043174	3	190625723	190628445	60.5042	100.19	0.727632	0.000293035	Tassel-enriched gene	NA	NA
Zm00001d043193	3	191195627	191196614	60.6102	108.368	0.838305	0.000293035	Tassel-enriched gene	NA	EREB97,TCP23
Zm00001d043195	3	191223560	191226510	24.0448	49.0735	1.02922	0.000293035	Tassel-enriched gene	LoOCR	ZIM16
Zm00001d043196	3	191229835	191232310	27.5586	46.589	0.757487	0.000293035	Tassel-enriched gene	LoOCR	EREB97,TCP23,ZIM16
Zm00001d043220	3	192351749	192352115	0	2.93064	NA	0.00584449	Tassel-enriched gene	LoOCR,H3K4me3	EREB211,ZIM3,EREB97,ZIM16,ZIM28
Zm00001d043235	3	192719122	192721294	4.16237	14.1265	1.76293	0.000293035	Tassel-enriched gene	NA	NA
Zm00001d043240	3	192831276	192837465	12.5549	5.64746	-1.15258	0.000293035	Ear-enriched gene	H3K4me3	NA
Zm00001d043254	3	193422409	193425328	42.4561	24.6554	-0.784066	0.000293035	Ear-enriched gene	NA	NA
Zm00001d043271	3	193958586	193961660	26.3477	80.4902	1.61114	0.000293035	Tassel-enriched gene	H3K27me3	NA
Zm00001d043371	3	197949317	197949674	48.2656	91.7698	0.927024	0.00252265	Tassel-enriched gene	NA	NA
Zm00001d043390	3	198588277	198589171	7.60415	19.9397	1.39079	0.000293035	Tassel-enriched gene	LoOCR	ZIM16
Zm00001d043419	3	199107175	199108703	2.22221	5.51668	1.31181	0.000293035	Tassel-enriched gene	H3K4me3	NA
Zm00001d043444	3	200352832	200354707	5.3606	35.2832	2.71852	0.000293035	Tassel-enriched gene	H3K4me3	ZIM3,TCP23,ZIM28
Zm00001d043480	3	201473204	201476633	1.67502	5.12699	1.61393	0.000293035	Tassel-enriched gene	LoOCR,H3K4me3	EREB211,ZIM3,EREB97,ZIM16,ZIM28
Zm00001d043509	3	202333698	202335784	16.8746	35.2356	1.06218	0.000293035	Tassel-enriched gene	LoOCR,H3K4me3	EREB211
Zm00001d043523	3	202712630	202713672	8.55538	1.09994	-2.9594	0.000293035	Ear-enriched gene	LoOCR,H3K4me3	TB1
Zm00001d043538	3	203302959	203305033	13.5323	5.774	-1.22876	0.000293035	Ear-enriched gene	NA	NA
Zm00001d043540	3	203318249	203330249	11.2125	7.12844	-0.653446	0.000293035	Ear-enriched gene	NA	NA
Zm00001d043554	3	203694829	203695444	37.2347	72.0216	0.951781	0.000293035	Tassel-enriched gene	NA	NA
Zm00001d043581	3	204415199	204420368	10.1198	5.30661	-0.931322	0.000293035	Ear-enriched gene	NA	NA
Zm00001d043587	3	204443265	204446887	6.23191	3.64284	-0.774609	0.00567822	Ear-enriched gene	NA	TB1
Zm00001d043612	3	205152630	205154600	9.1752	4.39471	-1.06197	0.000293035	Ear-enriched gene	NA	TB1
Zm00001d043650	3	205982485	205985362	13.3503	3.70017	-1.85121	0.000293035	Ear-enriched gene	NA	NA
Zm00001d043651	3	206031892	206033971	5.74081	1.39151	-2.0446	0.000293035	Ear-enriched gene	H3K27me3	NA
Zm00001d043706	3	207941096	207942500	12.114	39.6401	1.71028	0.000293035	Tassel-enriched gene	LoOCR	EREB211,ZIM3,EREB97,TCP23,ZIM16,ZIM28
Zm00001d043735	3	208692614	208694505	5.80779	12.1045	1.05948	0.000293035	Tassel-enriched gene	NA	ZIM16
Zm00001d043740	3	208800674	208802444	14.9312	54.6499	1.87188	0.000293035	Tassel-enriched gene	LoOCR,H3K4me3	EREB211,EREB97,ZIM16,ZIM28
Zm00001d043741	3	208812097	208813525	1.44562	7.16359	2.309	0.000293035	Tassel-enriched gene	H3K4me3	EREB211,ZIM3,EREB97,TCP23,ZIM16,ZIM28
Zm00001d043752	3	209087177	209088617	2.29055	7.84191	1.77551	0.000293035	Tassel-enriched gene	LoOCR	NA
Zm00001d043795	3	210370494	210371606	2.09065	20.0802	3.26375	0.000293035	Tassel-enriched gene	LoOCR	EREB211,ZIM3,EREB97,ZIM16
Zm00001d043837	3	211320509	211321978	8.88399	14.9107	0.747072	0.00126686	Tassel-enriched gene	NA	EREB211,TCP23,ZIM16,ZIM28
Zm00001d043929	3	214131858	214132767	6.4834	15.7476	1.28031	0.000293035	Tassel-enriched gene	LoOCR	EREB211,ZIM3,EREB97
Zm00001d043973	3	215427507	215428164	10.5812	49.1997	2.21714	0.000293035	Tassel-enriched gene	LoOCR,H3K4me3	EREB211,EREB97
Zm00001d043985	3	215637631	215638234	60.995	33.1722	-0.878718	0.000293035	Ear-enriched gene	NA	NA
Zm00001d044015	3	216531010	216536924	49.68	17.393	-1.51416	0.000293035	Ear-enriched gene	LoOCR	TB1
Zm00001d044033	3	217280239	217282156	11.4538	21.096	0.881146	0.000293035	Tassel-enriched gene	LoOCR	EREB211,ZIM3,EREB97,ZIM16,ZIM28
Zm00001d044122	3	219867857	219869656	2.06965	6.60296	1.67373	0.000293035	Tassel-enriched gene	H3K27me3	NA
Zm00001d044182	3	221278335	221279856	2.5976	5.14666	0.986457	0.00705214	Tassel-enriched gene	H3K27me3	ZIM3,,ZIM28
Zm00001d044189	3	221441251	221443186	31.8493	65.4605	1.03936	0.000293035	Tassel-enriched gene	NA	NA
Zm00001d044212	3	221942240	221944571	87.8177	171.917	0.96913	0.000293035	Tassel-enriched gene	NA	NA
Zm00001d044228	3	222461983	222463639	36.0507	12.4861	-1.52971	0.000293035	Ear-enriched gene	NA	NA
Zm00001d044242	3	222847013	222848459	11.8451	5.69519	-1.05648	0.000293035	Ear-enriched gene	NA	NA
Zm00001d044276	3	223711994	223715620	5.4175	3.52831	-0.61865	0.00807823	Ear-enriched gene	NA	NA
Zm00001d044293	3	224412719	224415754	16.4735	7.85608	-1.06827	0.000293035	Ear-enriched gene	NA	NA
Zm00001d044300	3	224506618	224508325	50.5654	97.8637	0.952624	0.000293035	Tassel-enriched gene	LoOCR	EREB211,ZIM3,TCP23,ZIM16,ZIM28
Zm00001d044301	3	224583949	224589560	118.212	47.7628	-1.30742	0.000293035	Ear-enriched gene	LoOCR	TB1
Zm00001d044373	3	226336385	226338425	9.27898	17.9119	0.948877	0.000293035	Tassel-enriched gene	NA	NA
Zm00001d044426	3	227713189	227714813	5.8979	9.39698	0.671998	0.0019159	Tassel-enriched gene	NA	ZIM3,ZIM16
Zm00001d044455	3	228435562	228439044	21.2799	56.9584	1.42042	0.000293035	Tassel-enriched gene	H3K4me3,H3K27me3	NA
Zm00001d044481	3	229389337	229411816	16.2963	8.85866	-0.879385	0.00619393	Ear-enriched gene	NA	NA
Zm00001d044541	3	231340373	231341654	3.21321	58.3374	4.18233	0.000293035	Tassel-enriched gene	H3K4me3,H3K27me3	NA
Zm00001d044608	3	233328409	233331483	3.96128	12.9995	1.71442	0.000293035	Tassel-enriched gene	NA	NA
Zm00001d044659	3	234240307	234240823	24.4292	12.9847	-0.911797	0.00653017	Ear-enriched gene	NA	NA
Zm00001d048616	4	1392482	1395346	15.8092	23.9486	0.599176	0.000293035	Tassel-enriched gene	LoOCR	ZIM16
Zm00001d048634	4	1846584	1848071	120.25	403.464	1.7464	0.000293035	Tassel-enriched gene	LoOCR,H3K4me3,H3K27me3	ZIM16
Zm00001d048705	4	3672326	3674403	389.555	687.376	0.819272	0.000293035	Tassel-enriched gene	H3K27me3	NA
Zm00001d048710	4	3837796	3839930	2.99517	8.94751	1.57885	0.000293035	Tassel-enriched gene	H3K27me3	EREB97
Zm00001d048717	4	4146609	4153083	6.79369	3.65018	-0.896229	0.00423975	Ear-enriched gene	NA	NA
Zm00001d048829	4	6038403	6041130	117.297	77.0676	-0.605969	0.000293035	Ear-enriched gene	NA	FEA4,TB1
Zm00001d048841	4	6223610	6225506	18.4311	242.583	3.71827	0.000293035	Tassel-enriched gene	LoOCR,H3K4me3	NA
Zm00001d048890	4	7209472	7214489	5.14164	9.7229	0.919157	0.000293035	Tassel-enriched gene	NA	ZIM3,ZIM16
Zm00001d048901	4	7400912	7405887	17.6873	8.65917	-1.03041	0.000293035	Ear-enriched gene	LoOCR	TB1
Zm00001d048943	4	10214626	10217849	11.4472	7.00468	-0.708602	0.00936953	Ear-enriched gene	NA	NA
Zm00001d049016	4	12584213	12585332	60.4218	96.8498	0.680681	0.000293035	Tassel-enriched gene	NA	EREB97
Zm00001d049080	4	15133269	15137798	3.78451	8.34718	1.14118	0.000293035	Tassel-enriched gene	NA	ZIM3,TCP23,ZIM16,ZIM28
Zm00001d049091	4	15753997	15755445	19.1511	31.7966	0.731449	0.000293035	Tassel-enriched gene	NA	ZIM3,EREB97,ZIM16
Zm00001d049097	4	15960711	15964223	6.7423	3.19792	-1.07611	0.000293035	Ear-enriched gene	NA	NA
Zm00001d049179	4	19409403	19410924	112.789	174.96	0.6334	0.000293035	Tassel-enriched gene	NA	EREB211,ZIM3
Zm00001d049276	4	24150376	24154043	645.573	429.626	-0.587501	0.000293035	Ear-enriched gene	NA	NA
Zm00001d049364	4	27940727	27941339	29.7634	75.5081	1.34309	0.000293035	Tassel-enriched gene	LoOCR	EREB211,ZIM3,EREB97,TCP23,ZIM16,ZIM28
Zm00001d049389	4	28690938	28693515	16.4117	27.0549	0.721165	0.000293035	Tassel-enriched gene	NA	EREB97
Zm00001d049407	4	29595234	29597575	23.0877	60.8861	1.39899	0.000293035	Tassel-enriched gene	NA	NA
Zm00001d049510	4	32826639	32833033	11.8718	20.9105	0.816693	0.000293035	Tassel-enriched gene	LoOCR	EREB211
Zm00001d049554	4	34700551	34704381	51.2313	100.958	0.978665	0.000293035	Tassel-enriched gene	NA	EREB211,ZIM3,TCP23,ZIM28
Zm00001d049556	4	34938831	34945313	19.4873	11.812	-0.722281	0.000293035	Ear-enriched gene	NA	NA
Zm00001d049597	4	36830552	36836546	7.89248	11.8681	0.58854	0.000293035	Tassel-enriched gene	LoOCR	EREB211,ZIM3,ZIM16,ZIM28
Zm00001d049643	4	38578938	38584438	17.3587	33.6605	0.955394	0.000293035	Tassel-enriched gene	NA	EREB211,EREB97,TCP23
Zm00001d049684	4	39985573	39987836	41.5573	66.6819	0.682195	0.000293035	Tassel-enriched gene	NA	ZIM3
Zm00001d049716	4	41317967	41320454	10.8809	5.9097	-0.880642	0.000293035	Ear-enriched gene	NA	NA
Zm00001d049766	4	43843112	43848071	2.18144	7.94301	1.8644	0.000293035	Tassel-enriched gene	NA	EREB97
Zm00001d049786	4	44641462	44643952	8.31769	12.778	0.619404	0.00103956	Tassel-enriched gene	NA	EREB211,ZIM16,ZIM28
Zm00001d049804	4	45379190	45380959	23.2169	36.468	0.651453	0.000293035	Tassel-enriched gene	NA	EREB97
Zm00001d049851	4	47821121	47823816	7.82058	12.4607	0.672038	0.000293035	Tassel-enriched gene	LoOCR,H3K4me3	NA
Zm00001d050079	4	64642352	64642925	43.1295	4.28056	-3.3328	0.000293035	Ear-enriched gene	H3K4me3,H3K27me3	NA
Zm00001d050267	4	77405119	77406901	5.08323	3.31831	-0.615297	0.000293035	Ear-enriched gene	NA	NA
Zm00001d050277	4	78271435	78274987	11.6743	21.1887	0.859965	0.000293035	Tassel-enriched gene	H3K27me3	NA
Zm00001d050340	4	82307001	82310302	11.8037	18.6537	0.660216	0.000293035	Tassel-enriched gene	H3K27me3	NA
Zm00001d050355	4	83104467	83106843	18.8157	32.8607	0.804425	0.000293035	Tassel-enriched gene	NA	EREB97
Zm00001d050544	4	99146921	99149682	14.6286	8.46509	-0.789196	0.000293035	Ear-enriched gene	NA	NA
Zm00001d050567	4	101325892	101328003	18.2516	30.0366	0.718694	0.000293035	Tassel-enriched gene	NA	NA
Zm00001d050694	4	116195308	116209741	9.91728	4.77162	-1.05547	0.000293035	Ear-enriched gene	NA	NA
Zm00001d050824	4	124820186	124820977	24.4627	43.3669	0.826011	0.000293035	Tassel-enriched gene	H3K27me3	NA
Zm00001d051103	4	142662757	142671086	71.2505	45.419	-0.649606	0.000293035	Ear-enriched gene	NA	NA
Zm00001d051121	4	144439742	144440680	7.14515	14.6304	1.03393	0.000293035	Tassel-enriched gene	H3K4me3	NA
Zm00001d051302	4	152451609	152452209	4.84107	16.4005	1.76034	0.00126686	Tassel-enriched gene	NA	TCP23
Zm00001d026915	4	153859505	153860238	9.9274	5.3335	-0.896334	0.000293035	Ear-enriched gene	NA	NA
Zm00001d051375	4	156366549	156371415	6.42054	4.27167	-0.587895	0.000293035	Ear-enriched gene	NA	NA
Zm00001d051415	4	157604147	157608446	3.46742	5.66624	0.708528	0.000293035	Tassel-enriched gene	NA	EREB97
Zm00001d051451	4	159111689	159112469	0	4.97105	NA	0.000293035	Tassel-enriched gene	LoOCR,H3K27me3	ZIM3
Zm00001d051453	4	159243302	159244550	14.5252	9.49073	-0.613971	0.00170696	Ear-enriched gene	NA	NA
Zm00001d051496	4	160437528	160438553	11.7389	32.9239	1.48784	0.000293035	Tassel-enriched gene	LoOCR,H3K4me3	NA
Zm00001d051514	4	161089335	161097086	37.1257	59.7676	0.686943	0.000293035	Tassel-enriched gene	H3K27me3	NA
Zm00001d051525	4	161345009	161349694	5.28585	8.25216	0.642635	0.000293035	Tassel-enriched gene	NA	ZIM16
Zm00001d051684	4	166653209	166659390	6.14539	2.28247	-1.42891	0.000293035	Ear-enriched gene	NA	TB1
Zm00001d051691	4	166839699	166841181	2.80196	6.2552	1.15862	0.00103956	Tassel-enriched gene	H3K4me3	EREB97
Zm00001d051749	4	168776068	168778157	5.68575	11.7424	1.04631	0.000293035	Tassel-enriched gene	H3K27me3	NA
Zm00001d051754	4	168916657	168926460	731.659	484.497	-0.594684	0.000293035	Ear-enriched gene	LoOCR,H3K27me3	NA
Zm00001d051787	4	169781766	169783224	3.23794	7.76848	1.26255	0.000554649	Tassel-enriched gene	NA	NA
Zm00001d051867	4	172767579	172769133	2.94107	9.86462	1.74592	0.000293035	Tassel-enriched gene	H3K27me3	EREB97
Zm00001d051870	4	172948193	172953761	11.3322	19.4395	0.778568	0.000293035	Tassel-enriched gene	NA	EREB211,EREB97
Zm00001d052008	4	176339768	176344984	3.6397	5.65556	0.635851	0.000293035	Tassel-enriched gene	LoOCR	ZIM3,ZIM16,ZIM28
Zm00001d052130	4	180439839	180442555	16.9834	10.9627	-0.631517	0.000554649	Ear-enriched gene	NA	FEA4
Zm00001d052152	4	181353440	181354229	4.70768	13.0843	1.47475	0.00549416	Tassel-enriched gene	LoOCR	EREB211
Zm00001d052162	4	181541462	181542460	25.4715	16.0409	-0.667132	0.00312237	Ear-enriched gene	LoOCR	TB1
Zm00001d052171	4	181669342	181670553	1.96175	5.38869	1.4578	0.00514092	Tassel-enriched gene	NA	NA
Zm00001d052180	4	181857307	181864042	1.99702	5.2784	1.40225	0.000293035	Tassel-enriched gene	NA	NA
Zm00001d052194	4	182772608	182773786	0.620811	6.88109	3.47041	0.00312237	Tassel-enriched gene	NA	NA
Zm00001d052206	4	183208272	183209323	37.3803	61.9235	0.728208	0.000293035	Tassel-enriched gene	LoOCR	NA
Zm00001d052208	4	183237997	183239169	15.5111	28.7824	0.891883	0.000293035	Tassel-enriched gene	H3K4me3	ZIM3,ZIM16
Zm00001d052252	4	184794379	184795486	2.77716	7.90547	1.50924	0.0019159	Tassel-enriched gene	LoOCR	EREB211,ZIM3,EREB97,ZIM16,ZIM28
Zm00001d052273	4	185525523	185529258	12.4181	7.04646	-0.817475	0.000293035	Ear-enriched gene	NA	TB1
Zm00001d052333	4	187330813	187332060	8.55323	13.6186	0.671038	0.00170696	Tassel-enriched gene	NA	NA
Zm00001d052346	4	187721210	187732975	3.95386	7.17965	0.860651	0.000293035	Tassel-enriched gene	LoOCR	NA
Zm00001d052485	4	191046510	191057109	28.2933	18.47	-0.615274	0.000293035	Ear-enriched gene	NA	TB1
Zm00001d052518	4	191958401	191959679	35.4366	88.2462	1.3163	0.000293035	Tassel-enriched gene	H3K27me3	EREB97
Zm00001d052586	4	193763660	193768265	5.24079	12.9109	1.30074	0.000293035	Tassel-enriched gene	NA	ZIM16
Zm00001d052653	4	196008354	196012956	7.61803	13.5012	0.825595	0.000293035	Tassel-enriched gene	LoOCR	EREB211,ZIM3,EREB97,TCP23,ZIM16,ZIM28
Zm00001d052660	4	196207747	196212963	58.6152	35.4344	-0.726124	0.000293035	Ear-enriched gene	NA	TB1
Zm00001d052661	4	196255306	196256122	40.5782	23.9815	-0.758781	0.000293035	Ear-enriched gene	NA	TB1
Zm00001d052701	4	198079780	198083069	20.5258	32.1039	0.645314	0.000293035	Tassel-enriched gene	NA	ZIM28
Zm00001d052853	4	202635305	202636943	7.59035	12.3658	0.704116	0.000293035	Tassel-enriched gene	NA	NA
Zm00001d052881	4	203236780	203240756	6.84841	4.09287	-0.742656	0.000293035	Ear-enriched gene	NA	NA
Zm00001d052890	4	203611346	203615518	163.025	422.272	1.37308	0.000293035	Tassel-enriched gene	NA	NA
Zm00001d052962	4	206380173	206382649	1.22892	8.3881	2.77095	0.00921925	Tassel-enriched gene	NA	NA
Zm00001d052964	4	206412661	206415299	44.4691	10.4383	-2.09091	0.000293035	Ear-enriched gene	H3K4me3,H3K27me3	TB1
Zm00001d052967	4	206535428	206538212	11.4236	20.0467	0.811355	0.000293035	Tassel-enriched gene	NA	EREB211
Zm00001d052987	4	207669917	207672512	6.23158	3.81346	-0.708498	0.000293035	Ear-enriched gene	NA	NA
Zm00001d053049	4	210622231	210626878	35.203	9.96996	-1.82004	0.000293035	Ear-enriched gene	H3K27me3	KN1,TB1
Zm00001d053053	4	210921162	210924729	5.35422	3.27099	-0.710949	0.000293035	Ear-enriched gene	NA	TB1
Zm00001d053060	4	211442080	211444631	5.8606	3.33389	-0.813843	0.000293035	Ear-enriched gene	NA	FEA4,TB1
Zm00001d053119	4	214489372	214495402	12.9607	8.37581	-0.629845	0.000293035	Ear-enriched gene	NA	NA
Zm00001d053181	4	218555322	218556585	55.3808	137.938	1.31656	0.000293035	Tassel-enriched gene	LoOCR	ZIM3
Zm00001d053213	4	220420177	220420600	6.26355	49.7029	2.98828	0.00602674	Tassel-enriched gene	LoOCR	ZIM3,TCP23,ZIM16,ZIM28
Zm00001d053234	4	221211008	221213468	12.4274	22.7193	0.870393	0.000293035	Tassel-enriched gene	NA	EREB97
Zm00001d053262	4	222969265	223050007	24.5642	16.1184	-0.607851	0.000293035	Ear-enriched gene	NA	NA
Zm00001d053281	4	223892836	223896295	28.0101	45.2477	0.691898	0.000293035	Tassel-enriched gene	NA	NA
Zm00001d053356	4	227420838	227426796	35.0694	22.7997	-0.621195	0.000293035	Ear-enriched gene	NA	TB1
Zm00001d053522	4	232990809	232991886	6.53322	11.0896	0.763342	0.00478478	Tassel-enriched gene	NA	ZIM3
Zm00001d053534	4	233252864	233253284	0	4.64338	NA	0.000293035	Tassel-enriched gene	H3K27me3	NA
Zm00001d053586	4	235421741	235423271	6.6204	22.3368	1.75443	0.000293035	Tassel-enriched gene	H3K27me3	EREB97
Zm00001d053626	4	237108970	237110604	27.5698	79.3308	1.52479	0.000293035	Tassel-enriched gene	NA	NA
Zm00001d027022	4	237144682	237145404	2.49493	16.2578	2.70406	0.000293035	Tassel-enriched gene	NA	NA
Zm00001d053675	4	238805318	238809230	3.98699	91.8757	4.52631	0.000293035	Tassel-enriched gene	LoOCR	TCP23,ZIM28
Zm00001d053684	4	238977830	238989000	14.023	8.40333	-0.73876	0.000293035	Ear-enriched gene	NA	NA
Zm00001d053727	4	239922849	239929510	8.61704	17.2813	1.00395	0.000293035	Tassel-enriched gene	NA	NA
Zm00001d053746	4	240330757	240332367	6.03826	26.8151	2.15084	0.000293035	Tassel-enriched gene	LoOCR,H3K4me3	EREB211,ZIM3,EREB97,TCP23,ZIM16,ZIM28
Zm00001d053756	4	240523215	240526731	13.5914	7.97189	-0.769703	0.000293035	Ear-enriched gene	H3K27me3	NA
Zm00001d053859	4	242396085	242396676	9.11524	22.509	1.30415	0.00252265	Tassel-enriched gene	LoOCR	EREB211,ZIM3,EREB97
Zm00001d053911	4	243523052	243529919	8.55227	5.25973	-0.701319	0.000293035	Ear-enriched gene	NA	NA
Zm00001d027041	4	244519519	244520815	10.4342	4.73373	-1.14027	0.000293035	Ear-enriched gene	NA	NA
Zm00001d053995	4	244812183	244812993	4.54805	20.0575	2.14082	0.000293035	Tassel-enriched gene	LoOCR,H3K4me3	ZIM3,EREB97,ZIM16,ZIM28
Zm00001d054044	4	245523680	245525759	1.0405	22.9647	4.46406	0.000293035	Tassel-enriched gene	H3K4me3	NA
Zm00001d054110	4	246820416	246848272	6.45537	4.23515	-0.608085	0.000293035	Ear-enriched gene	H3K27me3	NA
Zm00001d012968	5	2459656	2460184	0	5.1288	NA	0.000293035	Tassel-enriched gene	LoOCR	ZIM3,TCP23,ZIM16,ZIM28
Zm00001d012982	5	2772180	2774600	11.2531	4.22828	-1.41218	0.000293035	Ear-enriched gene	NA	NA
Zm00001d013003	5	2977574	2979101	3.74245	67.5079	4.173	0.000293035	Tassel-enriched gene	LoOCR,H3K4me3	NA
Zm00001d013053	5	3891201	3893064	2.94353	6.80916	1.20993	0.000293035	Tassel-enriched gene	NA	NA
Zm00001d013057	5	3946992	3950428	5.06538	9.3862	0.889869	0.000293035	Tassel-enriched gene	NA	ZIM3,ZIM16,ZIM28
Zm00001d013097	5	4688273	4690690	12.018	28.0599	1.22332	0.000293035	Tassel-enriched gene	LoOCR	EREB211,ZIM3,EREB97,ZIM16,ZIM28
Zm00001d013109	5	4781511	4784720	4.17342	7.04717	0.755814	0.000293035	Tassel-enriched gene	LoOCR	EREB211,ZIM3,ZIM16,ZIM28
Zm00001d013120	5	5101329	5122110	6.06983	3.75706	-0.692052	0.000293035	Ear-enriched gene	NA	NA
Zm00001d013146	5	5414766	5415465	1.88213	12.9919	2.78717	0.00790435	Tassel-enriched gene	H3K4me3	NA
Zm00001d013163	5	5642009	5643323	75.9918	43.0961	-0.818287	0.000293035	Ear-enriched gene	NA	TB1
Zm00001d013177	5	5976766	5980828	5.18557	10.2868	0.988216	0.000293035	Tassel-enriched gene	NA	NA
Zm00001d013185	5	6100494	6102030	3.80106	25.1216	2.72445	0.000293035	Tassel-enriched gene	H3K4me3	EREB211,ZIM3,EREB97,ZIM16
Zm00001d013202	5	6405098	6407194	38.76	18.591	-1.05996	0.000293035	Ear-enriched gene	NA	FEA4,TB1
Zm00001d013210	5	6604878	6605949	8.63142	4.61762	-0.902449	0.00636759	Ear-enriched gene	NA	TB1
Zm00001d013245	5	6952559	6954002	50.0282	87.8886	0.812935	0.000293035	Tassel-enriched gene	LoOCR	ZIM3,ZIM28
Zm00001d013250	5	7116920	7125593	30.4309	14.6956	-1.05016	0.000293035	Ear-enriched gene	NA	NA
Zm00001d013258	5	7193148	7199073	3.94514	7.39254	0.905994	0.000293035	Tassel-enriched gene	H3K27me3	NA
Zm00001d013302	5	8064916	8072039	27.2184	8.20093	-1.73072	0.000293035	Ear-enriched gene	NA	NA
Zm00001d013385	5	10169945	10171655	41.0364	21.0685	-0.961815	0.000293035	Ear-enriched gene	NA	NA
Zm00001d013446	5	11811403	11812920	12.3184	18.5395	0.589784	0.000554649	Tassel-enriched gene	NA	NA
Zm00001d013468	5	12327594	12329627	218.724	84.7405	-1.36799	0.000293035	Ear-enriched gene	NA	NA
Zm00001d013493	5	12701179	12706156	27.9789	99.4955	1.83029	0.000293035	Tassel-enriched gene	H3K4me3	EREB211,TCP23,ZIM28
Zm00001d013507	5	12959335	12964908	8.46104	5.2691	-0.683279	0.000293035	Ear-enriched gene	NA	NA
Zm00001d013529	5	13659652	13664953	2.28964	5.57815	1.28467	0.000293035	Tassel-enriched gene	NA	EREB211,ZIM3,EREB97,TCP23,ZIM16,ZIM28
Zm00001d013588	5	14944804	14946459	102.515	51.5707	-0.99121	0.000293035	Ear-enriched gene	H3K27me3	NA
Zm00001d013638	5	15984476	15986207	2.61386	8.57228	1.7135	0.00331296	Tassel-enriched gene	LoOCR	ZIM3,EREB97,ZIM16
Zm00001d013676	5	17050120	17054266	26.3832	15.6416	-0.754229	0.000293035	Ear-enriched gene	NA	NA
Zm00001d013724	5	18617763	18618771	47.9987	4.88821	-3.29562	0.000293035	Ear-enriched gene	H3K27me3	NA
Zm00001d013834	5	21906413	21908151	8.52876	20.1651	1.24145	0.000293035	Tassel-enriched gene	NA	EREB211,ZIM3,TCP23,ZIM16,ZIM28
Zm00001d013937	5	25431429	25434346	3.28663	15.1885	2.2083	0.000293035	Tassel-enriched gene	LoOCR,H3K4me3,H3K27me3	NA
Zm00001d013945	5	25546117	25546714	13.5788	27.979	1.04299	0.000293035	Tassel-enriched gene	NA	NA
Zm00001d013947	5	25632560	25633358	7.98773	31.6422	1.98599	0.000293035	Tassel-enriched gene	LoOCR	NA
Zm00001d014016	5	28799931	28802306	5.3941	3.27447	-0.720122	0.0023257	Ear-enriched gene	NA	KN1
Zm00001d014029	5	29347455	29349180	15.9025	30.8864	0.957717	0.000293035	Tassel-enriched gene	NA	NA
Zm00001d014032	5	29707847	29708480	18.0577	5.88648	-1.61713	0.00170696	Ear-enriched gene	H3K27me3	NA
Zm00001d014089	5	31977226	31978440	5.46212	11.4028	1.06186	0.000293035	Tassel-enriched gene	NA	NA
Zm00001d014100	5	32482211	32482991	6.54204	13.3005	1.02367	0.00103956	Tassel-enriched gene	H3K27me3	NA
Zm00001d014128	5	33413408	33415521	12.2674	19.2075	0.646838	0.000293035	Tassel-enriched gene	NA	ZIM3,EREB97
Zm00001d014152	5	34251815	34258225	6.35366	3.43463	-0.887433	0.000293035	Ear-enriched gene	NA	NA
Zm00001d014168	5	34952245	34956390	36.9026	83.3171	1.17489	0.000293035	Tassel-enriched gene	NA	NA
Zm00001d014253	5	38196208	38196691	0	21.0066	NA	0.000293035	Tassel-enriched gene	LoOCR,H3K4me3	ZIM3,EREB97,ZIM16,ZIM28
Zm00001d014292	5	39727456	39730682	10.2538	6.06356	-0.75792	0.000293035	Ear-enriched gene	NA	NA
Zm00001d014386	5	44141572	44143424	4.3217	15.4619	1.83905	0.000293035	Tassel-enriched gene	NA	EREB97
Zm00001d014463	5	48442167	48443331	2.49686	12.906	2.36986	0.000293035	Tassel-enriched gene	LoOCR	EREB211,ZIM3,ZIM16,ZIM28
Zm00001d014491	5	50064947	50065346	19.5293	94.1566	2.26942	0.000293035	Tassel-enriched gene	LoOCR,H3K4me3	EREB97,ZIM16
Zm00001d014540	5	52378758	52384190	6.41005	4.26946	-0.586282	0.000293035	Ear-enriched gene	NA	NA
Zm00001d014564	5	53469768	53471323	77.4575	5.86842	-3.72236	0.000293035	Ear-enriched gene	LoOCR,H3K4me3	TB1
Zm00001d014609	5	55126808	55131272	4.8348	7.53254	0.639681	0.000293035	Tassel-enriched gene	NA	EREB211,ZIM3,ZIM16,ZIM28
Zm00001d014613	5	55643858	55644731	88.5998	50.4556	-0.812288	0.000293035	Ear-enriched gene	NA	NA
Zm00001d014625	5	56330748	56332269	3.54093	27.8849	2.97728	0.000293035	Tassel-enriched gene	LoOCR	NA
Zm00001d014665	5	58158671	58165705	52.6786	32.1034	-0.714488	0.000293035	Ear-enriched gene	NA	FEA4,KN1,TB1
Zm00001d014669	5	58224871	58231628	20.7137	53.4263	1.36697	0.000293035	Tassel-enriched gene	LoOCR	EREB211
Zm00001d014758	5	61807670	61809017	18.6927	5.94411	-1.65294	0.000293035	Ear-enriched gene	NA	NA
Zm00001d014793	5	63456838	63460120	140.991	87.5749	-0.687015	0.000293035	Ear-enriched gene	NA	NA
Zm00001d014804	5	63815599	63818207	1.14407	10.3233	3.17365	0.000293035	Tassel-enriched gene	LoOCR,H3K4me3	ZIM3,EREB97,ZIM28
Zm00001d014826	5	64619631	64621266	2.48216	6.50684	1.39036	0.00080226	Tassel-enriched gene	H3K27me3	NA
Zm00001d014840	5	65058243	65059104	0	2.76485	NA	0.000293035	Tassel-enriched gene	NA	NA
Zm00001d014842	5	65145137	65146204	0	2.80199	NA	0.000293035	Tassel-enriched gene	NA	NA
Zm00001d014868	5	66346937	66349142	10.8901	6.96788	-0.644222	0.000293035	Ear-enriched gene	NA	NA
Zm00001d014918	5	68352281	68353706	12.5416	32.1958	1.36015	0.000293035	Tassel-enriched gene	H3K27me3	NA
Zm00001d014944	5	69327617	69329422	125.477	198.329	0.660467	0.000293035	Tassel-enriched gene	NA	NA
Zm00001d015025	5	72691876	72694189	1.5839	11.3437	2.84034	0.000293035	Tassel-enriched gene	LoOCR	ZIM16,ZIM28
Zm00001d015067	5	73985596	73987398	3.61592	7.46345	1.04548	0.000293035	Tassel-enriched gene	H3K27me3	NA
Zm00001d015084	5	74823508	74826236	31.6249	16.58	-0.931617	0.000293035	Ear-enriched gene	NA	TB1
Zm00001d015195	5	78922196	78925545	29.0189	52.913	0.866626	0.000293035	Tassel-enriched gene	NA	NA
Zm00001d015200	5	78979000	78987766	4.28981	6.45922	0.590445	0.000554649	Tassel-enriched gene	NA	ZIM3
Zm00001d015201	5	78979000	78987766	5.82392	12.4112	1.09158	0.000293035	Tassel-enriched gene	NA	ZIM3,ZIM16,ZIM28
Zm00001d015239	5	80579816	80605889	9.57429	5.79575	-0.724171	0.000293035	Ear-enriched gene	NA	NA
Zm00001d015310	5	84027988	84029861	7.54851	1.14054	-2.72647	0.000293035	Ear-enriched gene	LoOCR,H3K4me3	TB1
Zm00001d015451	5	91106166	91109100	21.3156	10.6558	-1.00026	0.000293035	Ear-enriched gene	NA	FEA4,KN1,TB1
Zm00001d015477	5	92669604	92675745	38.6578	74.0874	0.938468	0.000293035	Tassel-enriched gene	H3K4me3,H3K27me3	ZIM3,EREB97,ZIM16,ZIM28
Zm00001d015515	5	95183889	95185688	2.75978	47.9887	4.12007	0.000293035	Tassel-enriched gene	LoOCR,H3K4me3	EREB211,ZIM3,EREB97,TCP23,ZIM16,ZIM28
Zm00001d015569	5	98404992	98412468	31.0096	20.3668	-0.606498	0.000293035	Ear-enriched gene	NA	NA
Zm00001d015638	5	102525748	102528497	11.4542	7.07241	-0.69561	0.00478478	Ear-enriched gene	H3K27me3	TB1
Zm00001d015767	5	118084091	118085317	9.28324	22.4511	1.27408	0.000293035	Tassel-enriched gene	NA	ZIM3,TCP23,ZIM16
Zm00001d015917	5	131162541	131163113	13.158	21.9608	0.738982	0.00103956	Tassel-enriched gene	NA	TCP23
Zm00001d016031	5	140469166	140472249	5.48897	15.7496	1.52071	0.000293035	Tassel-enriched gene	LoOCR	NA
Zm00001d016070	5	142715768	142723741	5.49157	13.2193	1.26735	0.000293035	Tassel-enriched gene	NA	NA
Zm00001d016100	5	144538822	144547116	9.0081	2.71911	-1.72809	0.000293035	Ear-enriched gene	LoOCR	TB1
Zm00001d016242	5	152247088	152262996	8.2115	13.2894	0.694553	0.000293035	Tassel-enriched gene	LoOCR	NA
Zm00001d016277	5	155417890	155421796	41.3365	84.9199	1.03869	0.000293035	Tassel-enriched gene	H3K27me3	NA
Zm00001d016299	5	156137452	156146644	3.56787	5.81149	0.703844	0.000293035	Tassel-enriched gene	NA	NA
Zm00001d016301	5	156275280	156276773	3.13423	11.453	1.86954	0.000293035	Tassel-enriched gene	H3K27me3	NA
Zm00001d016411	5	161327142	161330435	45.6466	26.5489	-0.781854	0.000293035	Ear-enriched gene	NA	NA
Zm00001d016441	5	162429369	162433900	8.238	12.4486	0.595615	0.000293035	Tassel-enriched gene	NA	NA
Zm00001d016477	5	163946670	163951276	5.86736	9.65046	0.717886	0.000293035	Tassel-enriched gene	NA	NA
Zm00001d016542	5	166721022	166723781	25.905	39.1054	0.594134	0.000293035	Tassel-enriched gene	NA	NA
Zm00001d016550	5	167011836	167016682	6.06627	3.98084	-0.607736	0.000293035	Ear-enriched gene	NA	NA
Zm00001d016588	5	168633140	168636493	120.591	411.337	1.7702	0.000293035	Tassel-enriched gene	H3K4me3	NA
Zm00001d016590	5	168752443	168755159	15.0248	6.94849	-1.11258	0.000293035	Ear-enriched gene	LoOCR	NA
Zm00001d016647	5	171157875	171158745	11.4881	23.5408	1.03503	0.000293035	Tassel-enriched gene	NA	NA
Zm00001d016662	5	171759649	171775572	14.9675	9.77257	-0.615019	0.000293035	Ear-enriched gene	NA	TB1
Zm00001d016684	5	172412994	172430415	23.3852	12.7715	-0.872663	0.000293035	Ear-enriched gene	NA	TB1
Zm00001d016694	5	172814185	172820085	18.5299	12.1528	-0.608566	0.000293035	Ear-enriched gene	NA	TB1
Zm00001d016696	5	172834214	172837959	15.2177	4.7362	-1.68395	0.000293035	Ear-enriched gene	H3K4me3	NA
Zm00001d016697	5	172838792	172839497	9.14891	22.0205	1.26718	0.00080226	Tassel-enriched gene	NA	EREB211,ZIM16,ZIM28
Zm00001d016705	5	173179371	173180406	20.1904	36.6805	0.861344	0.000293035	Tassel-enriched gene	H3K4me3	EREB211,ZIM16,ZIM28
Zm00001d016719	5	174012991	174014281	14.0507	42.6388	1.60152	0.000293035	Tassel-enriched gene	LoOCR,H3K27me3	ZIM3,EREB97,ZIM28
Zm00001d016740	5	174744880	174745426	0	2.19916	NA	0.00584449	Tassel-enriched gene	NA	NA
Zm00001d016873	5	178968179	178971530	13.7746	8.13539	-0.759729	0.000293035	Ear-enriched gene	NA	NA
Zm00001d016895	5	179608069	179609074	16.5464	43.7346	1.40226	0.000293035	Tassel-enriched gene	NA	EREB97,ZIM16
Zm00001d016982	5	181884078	181887305	6.5092	11.5785	0.830899	0.000554649	Tassel-enriched gene	H3K27me3	ZIM3,EREB97,ZIM28
Zm00001d017065	5	184297681	184298933	10.7775	1.16051	-3.2152	0.000293035	Ear-enriched gene	LoOCR,H3K27me3	TB1
Zm00001d017112	5	185773129	185777679	8.85791	4.10688	-1.10892	0.000293035	Ear-enriched gene	NA	NA
Zm00001d017121	5	186104975	186109690	111.139	167.66	0.593173	0.000293035	Tassel-enriched gene	NA	EREB211,TCP23,ZIM16,ZIM28
Zm00001d017176	5	188032922	188034708	79.5573	38.9267	-1.03124	0.000293035	Ear-enriched gene	LoOCR	KN1,TB1
Zm00001d017186	5	188273102	188277915	22.4047	42.667	0.929321	0.000293035	Tassel-enriched gene	NA	EREB211,ZIM3,EREB97,TCP23,ZIM16,ZIM28
Zm00001d017240	5	190054667	190058017	5.14275	8.82567	0.779166	0.00790435	Tassel-enriched gene	NA	EREB211,ZIM3,ZIM16,ZIM28
Zm00001d017270	5	191243683	191245128	20.4338	45.4024	1.15181	0.000293035	Tassel-enriched gene	LoOCR	EREB211,ZIM3,EREB97,ZIM28
Zm00001d017274	5	191418710	191422345	40.3479	66.0227	0.71047	0.000293035	Tassel-enriched gene	NA	EREB211,ZIM3,ZIM16
Zm00001d017275	5	191467429	191471500	3.90785	6.89591	0.819365	0.000293035	Tassel-enriched gene	NA	EREB211,ZIM3,EREB97,ZIM16,ZIM28
Zm00001d017457	5	196444126	196445770	9.56236	41.9391	2.13286	0.000293035	Tassel-enriched gene	LoOCR	EREB211,ZIM3,EREB97,TCP23,ZIM16,ZIM28
Zm00001d017526	5	198706888	198720905	83.0018	47.3463	-0.809892	0.000293035	Ear-enriched gene	H3K27me3	NA
Zm00001d017547	5	199270954	199272496	3.28226	9.29523	1.5018	0.000293035	Tassel-enriched gene	LoOCR	EREB211
Zm00001d017597	5	201217981	201223628	31.6683	52.304	0.723882	0.000293035	Tassel-enriched gene	NA	NA
Zm00001d017598	5	201224243	201226626	1.60546	5.77495	1.84682	0.000293035	Tassel-enriched gene	NA	NA
Zm00001d017602	5	201330992	201332190	172.851	76.6366	-1.17342	0.000293035	Ear-enriched gene	LoOCR	TB1
Zm00001d017770	5	206299495	206304043	71.8961	47.5296	-0.597087	0.000293035	Ear-enriched gene	NA	NA
Zm00001d017888	5	209640645	209644166	6.6903	4.39243	-0.607052	0.000293035	Ear-enriched gene	NA	NA
Zm00001d017920	5	210110058	210112307	3.30882	8.31381	1.32919	0.000293035	Tassel-enriched gene	NA	EREB211,ZIM28
Zm00001d017984	5	211370734	211372359	10.8218	26.6732	1.30145	0.000293035	Tassel-enriched gene	LoOCR	ZIM3,TCP23,ZIM16,ZIM28
Zm00001d018006	5	211895818	211898527	17.1693	60.6023	1.81954	0.000293035	Tassel-enriched gene	NA	NA
Zm00001d018037	5	212580240	212583888	3.65898	7.97181	1.12347	0.000293035	Tassel-enriched gene	NA	NA
Zm00001d018076	5	213819657	213821136	20.2358	33.7839	0.739429	0.000293035	Tassel-enriched gene	NA	EREB211,ZIM28
Zm00001d018081	5	213912953	213913979	69.2656	108.197	0.643448	0.000293035	Tassel-enriched gene	NA	EREB211,ZIM16,ZIM28
Zm00001d018085	5	213951245	213951617	80.6616	50.2232	-0.683529	0.00953356	Ear-enriched gene	NA	NA
Zm00001d018106	5	214437485	214442320	6.73569	11.5305	0.775552	0.00126686	Tassel-enriched gene	LoOCR,H3K4me3	EREB211,EREB97,ZIM16
Zm00001d018158	5	215716410	215717121	0	16.3218	NA	0.000293035	Tassel-enriched gene	LoOCR,H3K4me3	ZIM3,ZIM16,ZIM28
Zm00001d018191	5	216112774	216113527	0	2.48301	NA	0.000293035	Tassel-enriched gene	LoOCR,H3K4me3	EREB97
Zm00001d018206	5	216589276	216592402	5.90674	9.4518	0.678226	0.00148957	Tassel-enriched gene	H3K27me3	EREB97
Zm00001d018217	5	216745594	216751389	14.2341	27.7524	0.963265	0.000293035	Tassel-enriched gene	LoOCR	ZIM3,ZIM16
Zm00001d018298	5	218096888	218097874	14.0253	37.795	1.43016	0.000293035	Tassel-enriched gene	NA	NA
Zm00001d018369	5	219413421	219418916	29.8751	46.6591	0.643213	0.000293035	Tassel-enriched gene	NA	EREB211
Zm00001d018429	5	220588215	220589696	67.3294	101.884	0.597615	0.000293035	Tassel-enriched gene	NA	EREB211,EREB97,ZIM28
Zm00001d018445	5	220937908	220946307	1.14443	10.0559	3.13535	0.000293035	Tassel-enriched gene	NA	NA
Zm00001d018575	5	223580875	223594048	5.54139	3.16885	-0.806287	0.000293035	Ear-enriched gene	NA	NA
Zm00001d035157	6	7246874	7250944	3.49749	8.03284	1.19959	0.000293035	Tassel-enriched gene	NA	EREB211,ZIM3,ZIM16,ZIM28
Zm00001d001304	6	14910583	14910813	0	19.8834	NA	0.00584449	Tassel-enriched gene	NA	NA
Zm00001d035306	6	20352131	20352782	17.7394	28.9513	0.706677	0.00292739	Tassel-enriched gene	NA	ZIM3,TCP23,ZIM16
Zm00001d035336	6	21911374	21912966	2.74916	9.8977	1.8481	0.000293035	Tassel-enriched gene	H3K27me3	EREB97
Zm00001d035455	6	26712932	26714735	107.307	240.087	1.16181	0.000293035	Tassel-enriched gene	LoOCR	ZIM3,EREB97,TCP23,ZIM16,ZIM28
Zm00001d035542	6	31728236	31733132	1.90867	13.3847	2.80995	0.000293035	Tassel-enriched gene	LoOCR,H3K4me3	ZIM3,ZIM16
Zm00001d035543	6	31734048	31736839	43.8184	102.592	1.22731	0.000293035	Tassel-enriched gene	LoOCR,H3K4me3	ZIM3,ZIM16
Zm00001d035568	6	33981922	33982906	16.5921	10.5881	-0.648048	0.00687638	Ear-enriched gene	NA	NA
Zm00001d035603	6	36123334	36125771	25.7562	14.3513	-0.843738	0.000293035	Ear-enriched gene	NA	NA
Zm00001d035659	6	39829332	39830358	164.132	84.7867	-0.952949	0.000293035	Ear-enriched gene	NA	NA
Zm00001d035662	6	39843895	39844782	5.52212	16.2092	1.55352	0.000293035	Tassel-enriched gene	NA	NA
Zm00001d035677	6	40570675	40571722	43.1093	69.9661	0.698654	0.000293035	Tassel-enriched gene	NA	EREB97,ZIM16
Zm00001d035689	6	41139964	41141457	5.42274	14.3392	1.40287	0.000293035	Tassel-enriched gene	H3K27me3	NA
Zm00001d035713	6	42066917	42068999	4.41711	11.9398	1.43461	0.000293035	Tassel-enriched gene	H3K27me3	NA
Zm00001d036003	6	65322472	65323171	0.757644	12.1287	4.00076	0.00969173	Tassel-enriched gene	LoOCR,H3K4me3	EREB211,ZIM3,EREB97,ZIM16,ZIM28
Zm00001d036006	6	65374440	65376839	5.83183	3.73229	-0.643886	0.000554649	Ear-enriched gene	NA	NA
Zm00001d036107	6	72485616	72487228	5.68162	9.12473	0.683478	0.00406316	Tassel-enriched gene	NA	NA
Zm00001d036169	6	75660188	75660743	28.5344	16.8257	-0.762033	0.00212263	Ear-enriched gene	NA	NA
Zm00001d036241	6	78623618	78626256	30.5397	47.152	0.626633	0.000293035	Tassel-enriched gene	NA	EREB97
Zm00001d036338	6	84763764	84765776	2.94693	6.2279	1.07953	0.000293035	Tassel-enriched gene	LoOCR	ZIM3,ZIM16
Zm00001d036423	6	87792050	87800583	2.86434	5.54257	0.952352	0.00126686	Tassel-enriched gene	NA	NA
Zm00001d036425	6	87897598	87902270	0.334252	2.01258	2.59004	0.00567822	Tassel-enriched gene	NA	NA
Zm00001d036426	6	87953854	87955348	8.91364	14.4726	0.699241	0.00423975	Tassel-enriched gene	H3K27me3	EREB97
Zm00001d036617	6	94836281	94837115	13.2964	25.9952	0.967213	0.00103956	Tassel-enriched gene	H3K27me3	EREB97
Zm00001d036692	6	97811383	97814731	6.23489	3.7902	-0.718089	0.000293035	Ear-enriched gene	NA	NA
Zm00001d036764	6	100074697	100078882	10.1074	5.46205	-0.887892	0.000293035	Ear-enriched gene	H3K4me3	NA
Zm00001d036825	6	102823170	102829865	33.1975	20.687	-0.682354	0.000293035	Ear-enriched gene	NA	NA
Zm00001d036839	6	103351536	103352681	20.0749	67.0666	1.7402	0.000293035	Tassel-enriched gene	NA	NA
Zm00001d036880	6	105523232	105526361	25.7003	16.6331	-0.627724	0.000293035	Ear-enriched gene	NA	NA
Zm00001d036897	6	105871022	105877198	0.591454	6.9758	3.56002	0.000293035	Tassel-enriched gene	H3K4me3	EREB97
Zm00001d036933	6	106777267	106780457	2.51111	6.19498	1.30277	0.000293035	Tassel-enriched gene	LoOCR	NA
Zm00001d037052	6	110619968	110628366	24.4291	45.7428	0.904946	0.000293035	Tassel-enriched gene	LoOCR	NA
Zm00001d037092	6	111878359	111883069	7.1114	11.4958	0.6929	0.000293035	Tassel-enriched gene	NA	NA
Zm00001d037117	6	112965439	112967072	14.7708	9.08005	-0.701976	0.000293035	Ear-enriched gene	LoOCR	FEA4
Zm00001d037170	6	114741697	114745764	6.16187	10.1002	0.712952	0.000293035	Tassel-enriched gene	NA	NA
Zm00001d037328	6	121453439	121454543	18.8447	37.8545	1.00631	0.000293035	Tassel-enriched gene	NA	NA
Zm00001d037354	6	122602766	122607391	4.42424	7.40389	0.742851	0.000293035	Tassel-enriched gene	LoOCR	NA
Zm00001d037448	6	125639760	125644733	32.3202	21.2707	-0.603571	0.000293035	Ear-enriched gene	NA	NA
Zm00001d037477	6	126571156	126571888	7.71129	15.2372	0.982557	0.00080226	Tassel-enriched gene	NA	NA
Zm00001d037513	6	127667044	127667683	2.32712	13.5994	2.54692	0.00103956	Tassel-enriched gene	H3K27me3	NA
Zm00001d037631	6	132458320	132458674	147.67	229.129	0.633785	0.00478478	Tassel-enriched gene	NA	EREB211
Zm00001d037632	6	132468545	132468905	72.2345	213.372	1.56261	0.000293035	Tassel-enriched gene	NA	EREB211,TCP23,ZIM16
Zm00001d037637	6	132583693	132585993	4.62028	24.639	2.41489	0.000293035	Tassel-enriched gene	H3K4me3	EREB211
Zm00001d037651	6	133037544	133043210	6.53998	3.79287	-0.785998	0.000293035	Ear-enriched gene	NA	NA
Zm00001d037666	6	133532458	133535392	13.1386	20.4985	0.641706	0.000293035	Tassel-enriched gene	NA	NA
Zm00001d037668	6	133555103	133557311	11.5678	24.5388	1.08495	0.000293035	Tassel-enriched gene	NA	NA
Zm00001d037680	6	133844416	133848578	4.09785	29.1837	2.83222	0.000293035	Tassel-enriched gene	NA	ZIM3,ZIM16,ZIM28
Zm00001d037688	6	134047637	134049666	20.281	43.7692	1.10979	0.000293035	Tassel-enriched gene	H3K4me3	EREB97
Zm00001d037689	6	134063369	134066401	3.06021	16.5956	2.4391	0.000293035	Tassel-enriched gene	LoOCR,H3K4me3	EREB211,ZIM3,ZIM16,ZIM28
Zm00001d037693	6	134212971	134216929	10.0213	16.7944	0.744912	0.000293035	Tassel-enriched gene	LoOCR	NA
Zm00001d037729	6	135445269	135446760	30.5749	48.2532	0.658277	0.000293035	Tassel-enriched gene	NA	EREB97
Zm00001d037769	6	136802595	136803895	49.4177	27.2834	-0.857001	0.000293035	Ear-enriched gene	NA	TB1
Zm00001d037932	6	142512805	142521198	8.00085	4.57128	-0.807556	0.000293035	Ear-enriched gene	NA	NA
Zm00001d037934	6	142590234	142594536	19.8859	31.223	0.650868	0.000293035	Tassel-enriched gene	NA	EREB97,TCP23
Zm00001d037941	6	142909976	142911255	262.533	444.905	0.761001	0.000293035	Tassel-enriched gene	NA	EREB211,EREB97
Zm00001d037949	6	143243174	143246248	31.749	86.1032	1.43936	0.000293035	Tassel-enriched gene	LoOCR	EREB211,ZIM3,ZIM16,ZIM28
Zm00001d038023	6	145529820	145531626	5.34512	10.5674	0.983329	0.000293035	Tassel-enriched gene	LoOCR	EREB211,ZIM3,EREB97,TCP23,ZIM16,ZIM28
Zm00001d038146	6	149349112	149356312	36.0378	12.9538	-1.47613	0.000293035	Ear-enriched gene	H3K27me3	KN1
Zm00001d038165	6	150159090	150161690	34.7505	66.2908	0.931775	0.000293035	Tassel-enriched gene	LoOCR	EREB211,ZIM3,ZIM16,ZIM28
Zm00001d038250	6	152371395	152373310	47.9938	9.09176	-2.40022	0.000293035	Ear-enriched gene	LoOCR,H3K4me3	TB1
Zm00001d038268	6	152782089	152785547	4.30023	6.4609	0.587322	0.000293035	Tassel-enriched gene	NA	NA
Zm00001d038288	6	153438836	153439986	0	6.23148	NA	0.000293035	Tassel-enriched gene	LoOCR	ZIM16,ZIM28
Zm00001d038299	6	153761009	153764311	10.8252	5.35472	-1.01551	0.000293035	Ear-enriched gene	NA	NA
Zm00001d038300	6	153808872	153811355	136.426	21.9674	-2.63469	0.000293035	Ear-enriched gene	H3K4me3,H3K27me3	NA
Zm00001d038325	6	154463286	154465019	10.7416	3.3364	-1.68684	0.000293035	Ear-enriched gene	NA	FEA4,TB1
Zm00001d038352	6	155011566	155014793	11.2371	20.6887	0.880573	0.000293035	Tassel-enriched gene	NA	EREB211
Zm00001d038383	6	156033416	156038359	8.39936	5.33488	-0.654822	0.000293035	Ear-enriched gene	NA	NA
Zm00001d038384	6	156038482	156039204	31.3992	18.804	-0.739688	0.000293035	Ear-enriched gene	NA	NA
Zm00001d038453	6	157515616	157524838	15.6044	36.5868	1.22937	0.000293035	Tassel-enriched gene	H3K4me3	NA
Zm00001d038460	6	157677506	157682181	18.9355	30.4529	0.685483	0.000293035	Tassel-enriched gene	NA	NA
Zm00001d038471	6	157965103	157967206	1.68161	14.0834	3.06608	0.000293035	Tassel-enriched gene	LoOCR,H3K4me3	EREB211,ZIM3,ZIM16,ZIM28
Zm00001d038476	6	158313984	158316132	0.821335	5.6401	2.77968	0.0019159	Tassel-enriched gene	LoOCR,H3K4me3,H3K27me3	EREB97
Zm00001d038523	6	159196374	159197314	4.80053	9.64773	1.00699	0.00406316	Tassel-enriched gene	NA	ZIM28
Zm00001d038532	6	159376646	159378030	25.1468	42.6632	0.762619	0.000293035	Tassel-enriched gene	NA	NA
Zm00001d038542	6	159649835	159650908	33.914	20.7572	-0.708271	0.000293035	Ear-enriched gene	NA	TB1
Zm00001d038558	6	159799342	159805962	55.8162	31.329	-0.833187	0.000293035	Ear-enriched gene	NA	NA
Zm00001d038618	6	161016359	161021055	50.4442	82.7408	0.713911	0.000293035	Tassel-enriched gene	NA	NA
Zm00001d038683	6	162529257	162530154	3.70811	28.588	2.94666	0.000293035	Tassel-enriched gene	LoOCR,H3K4me3,H3K27me3	NA
Zm00001d038687	6	162598341	162601795	16.1979	5.19355	-1.64102	0.000293035	Ear-enriched gene	LoOCR	TB1
Zm00001d038688	6	162602603	162605160	177.51	106.888	-0.731804	0.000293035	Ear-enriched gene	LoOCR	TB1
Zm00001d038720	6	163334323	163340060	55.1541	33.4528	-0.721342	0.000293035	Ear-enriched gene	LoOCR	NA
Zm00001d038728	6	163411333	163420782	14.3738	8.80478	-0.707086	0.000293035	Ear-enriched gene	NA	NA
Zm00001d038730	6	163424159	163426976	20.5145	6.79087	-1.59498	0.000293035	Ear-enriched gene	NA	TB1
Zm00001d038739	6	163589308	163593731	8.69548	13.456	0.629916	0.000293035	Tassel-enriched gene	LoOCR	NA
Zm00001d038793	6	164489574	164491362	10.0816	24.9287	1.30608	0.000293035	Tassel-enriched gene	LoOCR	EREB211
Zm00001d038794	6	164493062	164495421	13.2976	26.2478	0.981033	0.000293035	Tassel-enriched gene	NA	EREB211,EREB97
Zm00001d038806	6	164808308	164812048	1.28339	5.32402	2.05256	0.000293035	Tassel-enriched gene	NA	ZIM3,ZIM16
Zm00001d038846	6	165730467	165734191	7.68614	13.0374	0.762326	0.000293035	Tassel-enriched gene	NA	EREB211,ZIM16,ZIM28
Zm00001d038852	6	165889540	165893007	23.0416	13.6882	-0.751306	0.000293035	Ear-enriched gene	NA	NA
Zm00001d038860	6	165996709	165998543	25.1176	139.358	2.47203	0.000293035	Tassel-enriched gene	LoOCR	EREB211,ZIM3,EREB97,ZIM16,ZIM28
Zm00001d038866	6	166084250	166095366	7.72952	3.75489	-1.04161	0.000293035	Ear-enriched gene	NA	TB1
Zm00001d038884	6	166348688	166350140	1.59252	11.6268	2.86807	0.000554649	Tassel-enriched gene	LoOCR,H3K4me3	EREB211,ZIM3,EREB97,ZIM16,ZIM28
Zm00001d038886	6	166378952	166383380	44.6027	28.9388	-0.624129	0.000293035	Ear-enriched gene	NA	NA
Zm00001d038891	6	166502168	166507064	59.0697	92.7866	0.6515	0.000293035	Tassel-enriched gene	NA	EREB211
Zm00001d038909	6	166809706	166813310	3.70856	7.47727	1.01165	0.000293035	Tassel-enriched gene	LoOCR	EREB211
Zm00001d038918	6	166901842	166903348	63.3793	42.0419	-0.592184	0.000293035	Ear-enriched gene	NA	NA
Zm00001d038965	6	167867756	167868857	46.8134	1.9842	-4.56029	0.000293035	Ear-enriched gene	H3K4me3,H3K27me3	TB1
Zm00001d038996	6	168446325	168448293	19.2578	116.373	2.59525	0.000293035	Tassel-enriched gene	NA	EREB97
Zm00001d038999	6	168511299	168514580	478.53	296.131	-0.692371	0.000293035	Ear-enriched gene	NA	KN1,TB1
Zm00001d039021	6	168832408	168834314	6.67121	3.56868	-0.90256	0.000293035	Ear-enriched gene	LoOCR	FEA4,TB1
Zm00001d039037	6	169005841	169010502	16.4654	44.5509	1.43602	0.000293035	Tassel-enriched gene	LoOCR,H3K4me3	ZIM3,TCP23,ZIM28
Zm00001d039039	6	169026420	169029775	117.024	65.6861	-0.833148	0.000293035	Ear-enriched gene	NA	TB1
Zm00001d039065	6	169491184	169496107	31.9272	21.2391	-0.588068	0.000293035	Ear-enriched gene	NA	TB1
Zm00001d039081	6	169691991	169698377	17.973	9.78238	-0.877576	0.000293035	Ear-enriched gene	H3K27me3	KN1
Zm00001d039150	6	171097450	171099773	0	5.10643	NA	0.000293035	Tassel-enriched gene	LoOCR,H3K4me3	EREB97
Zm00001d018696	7	2698897	2701382	26.1257	39.3606	0.591281	0.000293035	Tassel-enriched gene	NA	EREB211
Zm00001d018698	7	2706027	2708111	14.565	9.56091	-0.607284	0.000293035	Ear-enriched gene	NA	NA
Zm00001d001076	7	2862307	2863146	25.4833	232.148	3.18742	0.000293035	Tassel-enriched gene	LoOCR,H3K4me3	NA
Zm00001d018731	7	3330939	3335717	102.409	44.7038	-1.19587	0.000293035	Ear-enriched gene	H3K27me3	FEA4
Zm00001d018775	7	4929974	4930745	38.2578	6.7583	-2.50102	0.000293035	Ear-enriched gene	LoOCR,H3K4me3,H3K27me3	FEA4,KN1,TB1
Zm00001d018813	7	5921818	5923051	8.57089	4.07953	-1.07104	0.00921925	Ear-enriched gene	NA	NA
Zm00001d018868	7	7846620	7849128	4.69813	10.9405	1.21951	0.000293035	Tassel-enriched gene	NA	NA
Zm00001d018954	7	10457751	10458921	3.48557	8.69192	1.31828	0.00080226	Tassel-enriched gene	NA	NA
Zm00001d018973	7	11248577	11249882	45.4105	108.909	1.26203	0.000293035	Tassel-enriched gene	LoOCR	ZIM3,TCP23,ZIM16,ZIM28
Zm00001d019060	7	14494699	14497925	1.23083	12.228	3.31248	0.000293035	Tassel-enriched gene	H3K27me3	ZIM28
Zm00001d019145	7	19093570	19096947	196.32	123.336	-0.670618	0.000293035	Ear-enriched gene	LoOCR	TB1
Zm00001d019218	7	22313087	22317208	3.68387	6.69067	0.860931	0.000293035	Tassel-enriched gene	NA	NA
Zm00001d019228	7	22845581	22847553	36.4284	57.6303	0.661764	0.000293035	Tassel-enriched gene	H3K27me3	EREB211,ZIM3,EREB97,ZIM16,ZIM28
Zm00001d019243	7	23656325	23659042	22.7744	14.7333	-0.628334	0.000293035	Ear-enriched gene	NA	NA
Zm00001d019311	7	26986085	26993698	68.602	31.8469	-1.1071	0.000293035	Ear-enriched gene	NA	FEA4,KN1,TB1
Zm00001d019320	7	27706372	27708200	12.2343	3.52352	-1.79584	0.000554649	Ear-enriched gene	H3K4me3	NA
Zm00001d019358	7	29590305	29591164	11.6098	20.8873	0.847285	0.000293035	Tassel-enriched gene	NA	ZIM3,TCP23,ZIM16,ZIM28
Zm00001d019477	7	35911835	35914971	1.32399	5.52668	2.06151	0.0019159	Tassel-enriched gene	LoOCR,H3K4me3	NA
Zm00001d019513	7	38992332	38993388	3.06593	5.74076	0.904916	0.00369299	Tassel-enriched gene	H3K27me3	NA
Zm00001d019541	7	41463181	41464232	4.05091	9.89696	1.28874	0.000293035	Tassel-enriched gene	NA	NA
Zm00001d019565	7	43071902	43073370	92.5106	153.909	0.734383	0.000293035	Tassel-enriched gene	NA	EREB97
Zm00001d019701	7	51992373	51995483	14.4432	8.66953	-0.736362	0.000293035	Ear-enriched gene	NA	NA
Zm00001d019712	7	53178503	53179541	21.5696	3.8869	-2.47231	0.000293035	Ear-enriched gene	NA	NA
Zm00001d020008	7	85218742	85225209	2.54495	5.69935	1.16316	0.000293035	Tassel-enriched gene	LoOCR,H3K27me3	NA
Zm00001d020037	7	87653785	87655349	26.3903	42.5932	0.690615	0.000293035	Tassel-enriched gene	H3K27me3	NA
Zm00001d020042	7	88407371	88408043	27.9991	71.5337	1.35325	0.000293035	Tassel-enriched gene	NA	EREB211,ZIM3,ZIM16,ZIM28
Zm00001d020136	7	95252064	95254096	10.0343	20.0067	0.99554	0.000293035	Tassel-enriched gene	NA	NA
Zm00001d020137	7	95348910	95350784	21.3522	65.6268	1.6199	0.000293035	Tassel-enriched gene	LoOCR	EREB211,ZIM3,TCP23,ZIM16,ZIM28
Zm00001d020206	7	99712845	99714204	44.1005	28.5994	-0.624809	0.000293035	Ear-enriched gene	NA	NA
Zm00001d020279	7	103975244	103976922	12.7945	8.19206	-0.643224	0.00080226	Ear-enriched gene	NA	NA
Zm00001d020303	7	104926514	104927627	4.71626	11.561	1.29355	0.000293035	Tassel-enriched gene	NA	NA
Zm00001d020337	7	107214968	107216447	22.7327	12.5955	-0.851859	0.000293035	Ear-enriched gene	NA	FEA4
Zm00001d020339	7	107406056	107408465	25.6497	39.0129	0.605008	0.000293035	Tassel-enriched gene	NA	ZIM16
Zm00001d020348	7	108322504	108323760	31.7715	55.3339	0.800432	0.000293035	Tassel-enriched gene	NA	NA
Zm00001d020399	7	111336734	111340518	4.15335	6.27744	0.5959	0.000293035	Tassel-enriched gene	NA	NA
Zm00001d020409	7	112014244	112017209	8.65052	18.0977	1.06494	0.000293035	Tassel-enriched gene	NA	ZIM3,TCP23,ZIM16,ZIM28
Zm00001d020420	7	112910143	112922494	10.7353	4.85621	-1.14445	0.000293035	Ear-enriched gene	NA	NA
Zm00001d020429	7	113489951	113494456	8.93218	19.5013	1.12649	0.000293035	Tassel-enriched gene	LoOCR	EREB211,ZIM3,ZIM16
Zm00001d020430	7	113572409	113572937	19.2748	11.0817	-0.798535	0.00080226	Ear-enriched gene	NA	FEA4,TB1
Zm00001d020492	7	118720425	118722244	1.47221	5.75638	1.96718	0.000293035	Tassel-enriched gene	LoOCR	ZIM3,EREB97,ZIM28
Zm00001d020578	7	123563226	123564819	82.9466	52.8737	-0.649634	0.000293035	Ear-enriched gene	NA	KN1
Zm00001d020614	7	125133739	125135827	3.26119	50.8904	3.96393	0.000293035	Tassel-enriched gene	LoOCR,H3K4me3	ZIM3,TCP23,ZIM16,ZIM28
Zm00001d020620	7	125259504	125262852	15.3313	0.912157	-4.07105	0.000293035	Ear-enriched gene	LoOCR,H3K4me3,H3K27me3	TB1
Zm00001d020653	7	126640195	126641077	9.90232	3.36187	-1.5585	0.00653017	Ear-enriched gene	NA	NA
Zm00001d020685	7	128259398	128264656	20.5747	12.5913	-0.70844	0.000293035	Ear-enriched gene	NA	NA
Zm00001d020686	7	128315056	128316692	73.8254	33.6908	-1.13176	0.000293035	Ear-enriched gene	NA	FEA4,KN1,TB1
Zm00001d020704	7	129347594	129349243	58.3996	38.8126	-0.589433	0.000293035	Ear-enriched gene	NA	NA
Zm00001d020732	7	130482014	130482947	5.13252	14.7287	1.5209	0.000293035	Tassel-enriched gene	H3K27me3	NA
Zm00001d020736	7	130689761	130690802	78.5972	47.9329	-0.71346	0.000293035	Ear-enriched gene	NA	NA
Zm00001d020768	7	131675953	131676955	9.43889	18.739	0.989353	0.000293035	Tassel-enriched gene	LoOCR,H3K4me3	EREB211,EREB97
Zm00001d020775	7	132100219	132104288	6.62415	3.86167	-0.778511	0.000293035	Ear-enriched gene	NA	NA
Zm00001d020828	7	134113059	134114967	48.3287	31.0316	-0.639145	0.000293035	Ear-enriched gene	NA	NA
Zm00001d020926	7	136725906	136726398	34.2016	86.8201	1.34396	0.000293035	Tassel-enriched gene	LoOCR	EREB211,EREB97,ZIM16,ZIM28
Zm00001d020932	7	136986208	136988745	5.15789	13.8342	1.42339	0.000293035	Tassel-enriched gene	NA	EREB97
Zm00001d020940	7	137273012	137273516	24.5366	12.012	-1.03046	0.00170696	Ear-enriched gene	LoOCR	NA
Zm00001d020941	7	137273599	137277139	471.884	271.517	-0.797389	0.000293035	Ear-enriched gene	LoOCR	NA
Zm00001d021026	7	140795171	140796635	12.9083	8.2217	-0.650791	0.00953356	Ear-enriched gene	H3K27me3	NA
Zm00001d021192	7	145445634	145449889	16.854	6.31334	-1.41661	0.000293035	Ear-enriched gene	LoOCR	TB1
Zm00001d021205	7	146027043	146027784	12.1376	58.4898	2.2687	0.000293035	Tassel-enriched gene	LoOCR,H3K4me3	EREB211,ZIM3,EREB97,ZIM16
Zm00001d021208	7	146038524	146039307	9.2404	33.0429	1.83831	0.000293035	Tassel-enriched gene	NA	EREB211,ZIM3,EREB97,ZIM16,ZIM28
Zm00001d001240	7	146239340	146241951	6.29203	3.63099	-0.79316	0.000293035	Ear-enriched gene	NA	NA
Zm00001d021216	7	146426538	146429054	4.84487	16.1741	1.73916	0.000293035	Tassel-enriched gene	NA	EREB97
Zm00001d021226	7	146556757	146557628	0	3.93202	NA	0.000293035	Tassel-enriched gene	NA	NA
Zm00001d021291	7	148065547	148071232	5.62878	12.1979	1.11574	0.000293035	Tassel-enriched gene	NA	EREB211,ZIM3,ZIM16,ZIM28
Zm00001d021303	7	148332482	148336874	6.14603	9.88312	0.685311	0.000293035	Tassel-enriched gene	LoOCR	EREB211,ZIM3,EREB97,TCP23,ZIM16,ZIM28
Zm00001d021360	7	149842279	149844889	6.12449	9.57163	0.644176	0.00953356	Tassel-enriched gene	NA	NA
Zm00001d021450	7	152444913	152447392	97.9247	62.1466	-0.655997	0.000293035	Ear-enriched gene	H3K27me3	NA
Zm00001d021490	7	153920006	153923619	6.75331	4.35098	-0.634255	0.000293035	Ear-enriched gene	NA	NA
Zm00001d021526	7	155153846	155156140	82.4743	179.743	1.12392	0.000293035	Tassel-enriched gene	NA	NA
Zm00001d021544	7	155503582	155504602	45.3414	29.3967	-0.625178	0.000293035	Ear-enriched gene	NA	NA
Zm00001d021616	7	158153807	158154281	36.3602	12.3455	-1.55838	0.000293035	Ear-enriched gene	LoOCR,H3K27me3	FEA4,KN1,TB1
Zm00001d021629	7	158563699	158567974	33.6399	133.072	1.98396	0.000293035	Tassel-enriched gene	LoOCR,H3K4me3,H3K27me3	NA
Zm00001d021649	7	159062264	159067338	3.63435	5.63171	0.631876	0.00567822	Tassel-enriched gene	LoOCR	TCP23,ZIM16,ZIM28
Zm00001d021665	7	159490856	159491231	38.655	111.452	1.52769	0.000293035	Tassel-enriched gene	LoOCR	EREB211,ZIM3,ZIM16
Zm00001d021770	7	162753383	162762778	27.1588	17.7949	-0.609954	0.000293035	Ear-enriched gene	LoOCR	TB1
Zm00001d021775	7	162845890	162848484	6.83433	15.7814	1.20735	0.000293035	Tassel-enriched gene	LoOCR,H3K4me3	EREB211,ZIM3,TCP23,ZIM16,ZIM28
Zm00001d021790	7	163070120	163078254	100.619	60.0743	-0.744077	0.000293035	Ear-enriched gene	NA	NA
Zm00001d021839	7	164317819	164319461	29.4939	64.7518	1.1345	0.000293035	Tassel-enriched gene	LoOCR	EREB211,ZIM3,EREB97,TCP23,ZIM16,ZIM28
Zm00001d021843	7	164343315	164343884	50.4122	15.4987	-1.70163	0.000293035	Ear-enriched gene	NA	KN1
Zm00001d021850	7	164513894	164520130	30.5499	53.5828	0.810601	0.000293035	Tassel-enriched gene	LoOCR,H3K4me3	EREB211,EREB97,ZIM16,ZIM28
Zm00001d021900	7	165631366	165634363	2.13121	9.28967	2.12396	0.000293035	Tassel-enriched gene	H3K4me3	ZIM28
Zm00001d021946	7	166769646	166771323	4.07277	12.1272	1.57416	0.000293035	Tassel-enriched gene	LoOCR,H3K4me3	EREB211
Zm00001d021955	7	167050211	167051776	95.994	194.517	1.01888	0.000293035	Tassel-enriched gene	LoOCR	EREB211,ZIM3,EREB97,TCP23,ZIM16,ZIM28
Zm00001d021977	7	167433981	167434281	0	5.75197	NA	0.00584449	Tassel-enriched gene	LoOCR	EREB211,ZIM3,ZIM16,ZIM28
Zm00001d021978	7	167479084	167480899	16.5831	36.2135	1.12681	0.000293035	Tassel-enriched gene	NA	EREB97,ZIM28
Zm00001d021995	7	167680341	167681551	65.9131	106.961	0.698441	0.000293035	Tassel-enriched gene	NA	EREB211,ZIM3,EREB97,ZIM16,ZIM28
Zm00001d022017	7	168160112	168162604	26.543	42.6446	0.684031	0.000293035	Tassel-enriched gene	LoOCR	EREB211,EREB97,ZIM16,ZIM28
Zm00001d022069	7	169295746	169298138	31.1803	8.40635	-1.89108	0.000293035	Ear-enriched gene	NA	FEA4,TB1
Zm00001d022075	7	169511916	169513877	8.9909	5.96645	-0.591592	0.0075596	Ear-enriched gene	NA	NA
Zm00001d022130	7	170933211	170933679	43.1998	87.352	1.01582	0.000293035	Tassel-enriched gene	LoOCR	EREB211,TCP23,ZIM16
Zm00001d022139	7	171049644	171052026	48.1664	158.353	1.71705	0.000293035	Tassel-enriched gene	LoOCR	ZIM3,ZIM16,ZIM28
Zm00001d022151	7	171318377	171319625	172.42	110.138	-0.646614	0.000293035	Ear-enriched gene	LoOCR	FEA4,TB1
Zm00001d022155	7	171391091	171396068	10.7922	4.96774	-1.11933	0.000293035	Ear-enriched gene	H3K27me3	NA
Zm00001d022184	7	172171006	172182525	71.306	42.2792	-0.754073	0.000293035	Ear-enriched gene	NA	KN1,TB1
Zm00001d022193	7	172484958	172489194	260.089	74.8531	-1.79687	0.000293035	Ear-enriched gene	H3K4me3,H3K27me3	NA
Zm00001d022227	7	173165810	173167796	19.4706	30.0619	0.626637	0.000293035	Tassel-enriched gene	NA	EREB211,ZIM16
Zm00001d022251	7	173630339	173633616	6.64462	11.2566	0.760513	0.000293035	Tassel-enriched gene	NA	NA
Zm00001d022256	7	173754098	173755070	2.84893	12.51	2.13459	0.000293035	Tassel-enriched gene	H3K27me3	NA
Zm00001d022264	7	173953536	173954457	32.2778	55.2374	0.775101	0.000293035	Tassel-enriched gene	LoOCR	NA
Zm00001d022295	7	174697652	174700664	75.1555	49.4466	-0.604007	0.000293035	Ear-enriched gene	LoOCR	FEA4,KN1
Zm00001d022314	7	175011110	175013805	13.1745	24.8593	0.916035	0.000293035	Tassel-enriched gene	LoOCR	EREB211,ZIM3,TCP23,ZIM16
Zm00001d022342	7	175846506	175850538	3.63863	8.25478	1.18183	0.000293035	Tassel-enriched gene	NA	EREB211,EREB97
Zm00001d022355	7	176071837	176074431	8.89514	5.7791	-0.622172	0.000293035	Ear-enriched gene	NA	NA
Zm00001d022415	7	177131071	177131503	17.796	82.9256	2.22026	0.000293035	Tassel-enriched gene	LoOCR	ZIM16
Zm00001d022435	7	177665962	177669422	3.8728	14.9275	1.94652	0.000293035	Tassel-enriched gene	LoOCR	EREB211,ZIM3,TCP23,ZIM16,ZIM28
Zm00001d022451	7	177999484	178000798	4.84859	37.8343	2.96406	0.000293035	Tassel-enriched gene	LoOCR,H3K4me3,H3K27me3	EREB211,ZIM3,EREB97,TCP23,ZIM28
Zm00001d022454	7	178054204	178059227	14.0545	8.52126	-0.721893	0.000293035	Ear-enriched gene	NA	FEA4,KN1
Zm00001d022460	7	178138827	178142500	23.3028	35.6095	0.611759	0.000293035	Tassel-enriched gene	LoOCR	NA
Zm00001d022461	7	178147094	178148306	16.7707	149.296	3.15417	0.000293035	Tassel-enriched gene	LoOCR,H3K4me3	EREB211,EREB97
Zm00001d022474	7	178334239	178335780	85.2331	128.569	0.593057	0.000293035	Tassel-enriched gene	NA	EREB97
Zm00001d022475	7	178358853	178366543	17.9449	10.0221	-0.840391	0.000293035	Ear-enriched gene	NA	TB1
Zm00001d022530	7	179471475	179472840	23.7639	50.3764	1.08398	0.000293035	Tassel-enriched gene	LoOCR,H3K27me3	NA
Zm00001d022535	7	179627117	179632813	5.05863	2.7964	-0.855173	0.000293035	Ear-enriched gene	H3K27me3	NA
Zm00001d022550	7	179802618	179805281	197.927	120.647	-0.714172	0.000293035	Ear-enriched gene	NA	NA
Zm00001d022563	7	180074611	180076901	4.89423	7.96549	0.702682	0.00549416	Tassel-enriched gene	NA	EREB211
Zm00001d022636	7	181973654	181975715	24.7694	44.7563	0.853531	0.000293035	Tassel-enriched gene	NA	EREB211,ZIM16,ZIM28
Zm00001d008251	8	2928344	2930423	17.7114	29.1688	0.719745	0.000293035	Tassel-enriched gene	NA	NA
Zm00001d008296	8	4472426	4473956	2.9691	8.84108	1.5742	0.000293035	Tassel-enriched gene	NA	NA
Zm00001d008303	8	4663513	4670526	22.962	15.0673	-0.607832	0.000293035	Ear-enriched gene	NA	NA
Zm00001d008367	8	6512707	6516786	14.7641	8.57337	-0.784159	0.000293035	Ear-enriched gene	NA	NA
Zm00001d008377	8	6768029	6769106	20.9711	52.9175	1.33534	0.000293035	Tassel-enriched gene	NA	NA
Zm00001d008404	8	7743482	7747810	24.3188	15.2644	-0.671904	0.000293035	Ear-enriched gene	LoOCR	KN1
Zm00001d008406	8	7831590	7835921	75.4307	115.811	0.618546	0.000293035	Tassel-enriched gene	NA	NA
Zm00001d008417	8	8201646	8212489	15.8828	10.4776	-0.600157	0.000293035	Ear-enriched gene	NA	NA
Zm00001d008573	8	13343615	13344233	46.1637	129.961	1.49324	0.000293035	Tassel-enriched gene	LoOCR	ZIM3,EREB97,ZIM16,ZIM28
Zm00001d008600	8	14146759	14152703	11.8362	31.8652	1.42878	0.000293035	Tassel-enriched gene	NA	NA
Zm00001d008730	8	17971183	17971786	8.26149	23.0228	1.47859	0.000554649	Tassel-enriched gene	NA	EREB211
Zm00001d008744	8	18855125	18861446	58.765	31.238	-0.911657	0.000293035	Ear-enriched gene	NA	TB1
Zm00001d008756	8	19076000	19077332	16.3957	33.6073	1.03546	0.000293035	Tassel-enriched gene	LoOCR	EREB211,ZIM3,ZIM16,ZIM28
Zm00001d008882	8	23705984	23714926	0	2.8906	NA	0.000293035	Tassel-enriched gene	H3K27me3	NA
Zm00001d008909	8	24852742	24855080	39.6977	116.702	1.5557	0.000293035	Tassel-enriched gene	NA	NA
Zm00001d008939	8	26134914	26143970	11.5477	40.3361	1.80446	0.000293035	Tassel-enriched gene	H3K27me3	NA
Zm00001d008957	8	27190532	27195349	13.7786	36.0216	1.38644	0.000293035	Tassel-enriched gene	H3K27me3	EREB211,ZIM3,EREB97,ZIM16,ZIM28
Zm00001d008983	8	28561970	28568265	7.7227	4.22997	-0.868459	0.000293035	Ear-enriched gene	NA	FEA4,TB1
Zm00001d009034	8	30864664	30874580	17.5309	11.617	-0.593666	0.000293035	Ear-enriched gene	NA	NA
Zm00001d009060	8	33883209	33886191	3.60565	5.41787	0.587465	0.0019159	Tassel-enriched gene	NA	EREB97
Zm00001d009088	8	35616439	35617907	8.21322	2.82323	-1.5406	0.00126686	Ear-enriched gene	LoOCR	FEA4,KN1,TB1
Zm00001d009118	8	37520292	37521579	38.0533	59.647	0.648429	0.000293035	Tassel-enriched gene	NA	EREB97
Zm00001d009146	8	39524339	39526647	305.449	173.997	-0.811866	0.000293035	Ear-enriched gene	NA	TB1
Zm00001d009472	8	66130624	66133282	10.837	5.96035	-0.862495	0.000293035	Ear-enriched gene	NA	TB1
Zm00001d009487	8	67040740	67041274	6.46954	23.2301	1.84426	0.00388187	Tassel-enriched gene	NA	EREB211,EREB97,TCP23,ZIM28
Zm00001d009556	8	70020674	70022622	9.88052	6.18506	-0.675798	0.000293035	Ear-enriched gene	NA	NA
Zm00001d009619	8	73563516	73564793	10.0221	16.3416	0.705365	0.00212263	Tassel-enriched gene	NA	EREB211,ZIM3,EREB97,ZIM16
Zm00001d009631	8	73926123	73932511	77.9237	39.6155	-0.975996	0.000293035	Ear-enriched gene	H3K27me3	NA
Zm00001d009700	8	76355206	76355707	56.1963	91.3912	0.70158	0.000293035	Tassel-enriched gene	LoOCR	ZIM3
Zm00001d009702	8	76423473	76428876	32.513	92.7548	1.51241	0.000293035	Tassel-enriched gene	NA	NA
Zm00001d009709	8	77053962	77055849	11.4565	17.284	0.593269	0.000293035	Tassel-enriched gene	NA	NA
Zm00001d009747	8	79418293	79421379	7.07405	10.998	0.636639	0.000293035	Tassel-enriched gene	NA	EREB97
Zm00001d009936	8	90588928	90590148	1.09047	8.50197	2.96284	0.00619393	Tassel-enriched gene	H3K4me3	NA
Zm00001d009952	8	92079625	92080870	16.4778	10.5485	-0.643493	0.00148957	Ear-enriched gene	NA	TB1
Zm00001d010039	8	96545533	96548068	228.81	136.141	-0.749049	0.000293035	Ear-enriched gene	LoOCR	NA
Zm00001d010050	8	97186606	97202827	4.83611	7.37287	0.608378	0.000293035	Tassel-enriched gene	NA	NA
Zm00001d010053	8	97370523	97377339	6.81839	11.2307	0.719943	0.0019159	Tassel-enriched gene	NA	EREB211,ZIM3
Zm00001d010061	8	97788425	97791489	3.34584	8.11685	1.27855	0.000293035	Tassel-enriched gene	NA	ZIM3
Zm00001d010062	8	97855254	97858701	13.8233	20.732	0.584751	0.000293035	Tassel-enriched gene	H3K27me3	EREB97
Zm00001d010075	8	98424997	98426575	13.7044	43.5352	1.66754	0.000293035	Tassel-enriched gene	NA	TCP23
Zm00001d010079	8	98615549	98617046	2.54672	16.4209	2.68883	0.000293035	Tassel-enriched gene	LoOCR	EREB211,EREB97
Zm00001d010115	8	99793882	99798377	5.22428	8.23335	0.656248	0.000293035	Tassel-enriched gene	NA	NA
Zm00001d010159	8	102413406	102417640	6.21227	3.92013	-0.664221	0.000293035	Ear-enriched gene	NA	TB1
Zm00001d010171	8	102865066	102866878	2.838	24.8075	3.12783	0.000293035	Tassel-enriched gene	LoOCR,H3K4me3	EREB211,ZIM16,ZIM28
Zm00001d010197	8	103517661	103519284	16.1467	24.6629	0.611105	0.000293035	Tassel-enriched gene	NA	EREB211,ZIM3,EREB97,TCP23
Zm00001d010366	8	111285373	111287271	8.06846	2.9144	-1.4691	0.000554649	Ear-enriched gene	NA	FEA4
Zm00001d010380	8	112187738	112189008	139.897	43.4494	-1.68695	0.000293035	Ear-enriched gene	NA	TB1
Zm00001d010399	8	112882139	112884372	2.94026	19.5	2.72946	0.000293035	Tassel-enriched gene	LoOCR,H3K4me3	EREB211,ZIM3,EREB97,TCP23,ZIM16,ZIM28
Zm00001d010410	8	113391974	113394577	18.6222	28.4232	0.610043	0.000293035	Tassel-enriched gene	NA	NA
Zm00001d010465	8	116622335	116623424	20.0695	31.2456	0.638643	0.000293035	Tassel-enriched gene	H3K27me3	NA
Zm00001d010478	8	117172757	117177215	18.35	29.0681	0.663656	0.000293035	Tassel-enriched gene	NA	EREB211
Zm00001d010482	8	117400350	117403599	34.9326	22.7783	-0.616916	0.000293035	Ear-enriched gene	NA	NA
Zm00001d010529	8	119419986	119423027	5.92261	13.0515	1.13991	0.000293035	Tassel-enriched gene	NA	ZIM16
Zm00001d010536	8	119691973	119695828	5.58284	3.56444	-0.647325	0.00584449	Ear-enriched gene	NA	NA
Zm00001d010632	8	122513876	122514876	7.53572	0.949572	-2.9884	0.00080226	Ear-enriched gene	H3K27me3	FEA4
Zm00001d010662	8	123263371	123266229	19.0525	4.79442	-1.99055	0.000293035	Ear-enriched gene	NA	KN1,TB1
Zm00001d010689	8	124498925	124500368	3.43701	7.42825	1.11187	0.00170696	Tassel-enriched gene	NA	EREB97
Zm00001d010704	8	125139475	125140021	16.4403	4.92449	-1.73919	0.000293035	Ear-enriched gene	NA	NA
Zm00001d010722	8	125886252	125887701	26.9924	14.4717	-0.899318	0.000293035	Ear-enriched gene	NA	NA
Zm00001d010751	8	126849995	126850937	40.9665	25.0671	-0.708653	0.000293035	Ear-enriched gene	NA	TB1
Zm00001d010798	8	128194127	128195278	11.6553	36.6241	1.65181	0.000293035	Tassel-enriched gene	H3K4me3	NA
Zm00001d010950	8	134829667	134841732	63.525	107.49	0.7588	0.000293035	Tassel-enriched gene	LoOCR	NA
Zm00001d010956	8	134965003	134966797	17.9508	47.3148	1.39824	0.000293035	Tassel-enriched gene	LoOCR	ZIM3,TCP23,ZIM16,ZIM28
Zm00001d010961	8	135100379	135102824	27.1356	9.38834	-1.53125	0.000293035	Ear-enriched gene	NA	TB1
Zm00001d011132	8	140008930	140009959	15.3808	9.23055	-0.736646	0.000293035	Ear-enriched gene	NA	NA
Zm00001d011197	8	142733475	142738003	14.9332	7.62173	-0.970332	0.000293035	Ear-enriched gene	NA	NA
Zm00001d011208	8	142999024	143000704	25.3666	58.5998	1.20797	0.000293035	Tassel-enriched gene	LoOCR	ZIM3
Zm00001d011268	8	145143790	145144951	3.34358	8.69412	1.37865	0.0019159	Tassel-enriched gene	NA	EREB97
Zm00001d011443	8	150523555	150525523	2.62736	32.7456	3.63962	0.000293035	Tassel-enriched gene	LoOCR,H3K4me3	NA
Zm00001d011495	8	152339069	152343283	6.56508	10.2144	0.637725	0.00252265	Tassel-enriched gene	NA	EREB97
Zm00001d011639	8	157135996	157137214	7.47186	39.3864	2.39816	0.000293035	Tassel-enriched gene	LoOCR	EREB211,ZIM3,ZIM16,ZIM28
Zm00001d011649	8	157447786	157449229	4.36631	12.8833	1.56101	0.000293035	Tassel-enriched gene	NA	ZIM16,ZIM28
Zm00001d011654	8	157636612	157637983	0	2.92318	NA	0.000293035	Tassel-enriched gene	LoOCR,H3K4me3	EREB211,ZIM3,EREB97,ZIM28
Zm00001d011656	8	157692738	157694157	3.15089	13.0664	2.05203	0.000293035	Tassel-enriched gene	NA	ZIM3,ZIM16
Zm00001d011687	8	158767823	158774077	1.21264	19.4229	4.00154	0.000293035	Tassel-enriched gene	LoOCR,H3K4me3	NA
Zm00001d011712	8	159488657	159493031	12.064	2.08611	-2.53181	0.000293035	Ear-enriched gene	LoOCR,H3K4me3	NA
Zm00001d011734	8	160235114	160235972	28.1211	316.073	3.49053	0.000293035	Tassel-enriched gene	LoOCR,H3K4me3,H3K27me3	ZIM3,ZIM16
Zm00001d011745	8	160627040	160632198	18.744	10.0998	-0.892094	0.000293035	Ear-enriched gene	NA	NA
Zm00001d011881	8	163868829	163870179	9.63438	5.16075	-0.900611	0.00460088	Ear-enriched gene	NA	FEA4
Zm00001d011919	8	164591700	164592765	57.7016	116.284	1.01097	0.000293035	Tassel-enriched gene	NA	EREB211,ZIM3,TCP23,ZIM16,ZIM28
Zm00001d011944	8	164891048	164898870	18.8567	6.47816	-1.54142	0.000293035	Ear-enriched gene	LoOCR	NA
Zm00001d011972	8	165426449	165430584	3.25816	9.0653	1.4763	0.000293035	Tassel-enriched gene	NA	EREB211
Zm00001d012043	8	167096674	167099930	13.9486	3.67674	-1.92363	0.000293035	Ear-enriched gene	NA	TB1
Zm00001d012142	8	168736576	168739121	9.18961	16.0628	0.805645	0.000293035	Tassel-enriched gene	NA	ZIM16,ZIM28
Zm00001d012177	8	169573762	169577154	5.61813	3.36229	-0.740648	0.00103956	Ear-enriched gene	NA	NA
Zm00001d012212	8	170115788	170118570	92.0729	46.4575	-0.986865	0.000293035	Ear-enriched gene	NA	TB1
Zm00001d012221	8	170366925	170368457	27.6568	86.9262	1.65216	0.000293035	Tassel-enriched gene	LoOCR	EREB97
Zm00001d012228	8	170458718	170462003	24.0626	65.3442	1.44127	0.000293035	Tassel-enriched gene	LoOCR	EREB211
Zm00001d012245	8	170916912	170919259	32.7521	49.3875	0.592558	0.000293035	Tassel-enriched gene	NA	NA
Zm00001d012292	8	172024416	172027229	8.85066	19.5052	1.14	0.000293035	Tassel-enriched gene	LoOCR	EREB211,ZIM3,TCP23,ZIM16,ZIM28
Zm00001d012304	8	172140279	172142915	1.67933	6.64667	1.98475	0.000293035	Tassel-enriched gene	LoOCR,H3K4me3	EREB211,ZIM3,EREB97,TCP23,ZIM28
Zm00001d012321	8	172400470	172401895	11.1113	35.4548	1.67395	0.000293035	Tassel-enriched gene	LoOCR	EREB211,ZIM3,EREB97,TCP23,ZIM16,ZIM28
Zm00001d012325	8	172451995	172454361	4.26557	26.5675	2.63885	0.000293035	Tassel-enriched gene	NA	NA
Zm00001d012391	8	173415189	173423162	64.4331	106.018	0.718441	0.000293035	Tassel-enriched gene	NA	NA
Zm00001d012401	8	173733500	173735518	71.1626	41.1949	-0.788653	0.000293035	Ear-enriched gene	NA	TB1
Zm00001d012407	8	173978430	173990308	33.7587	71.2711	1.07806	0.000293035	Tassel-enriched gene	NA	NA
Zm00001d012415	8	174152243	174153551	49.4631	101.3	1.03421	0.000293035	Tassel-enriched gene	LoOCR	ZIM3,ZIM16,ZIM28
Zm00001d012420	8	174179963	174183186	25.8908	52.8163	1.02855	0.000293035	Tassel-enriched gene	NA	NA
Zm00001d012459	8	174876308	174878746	14.6601	9.2251	-0.66826	0.000293035	Ear-enriched gene	H3K27me3	NA
Zm00001d012472	8	175083745	175085658	9.24499	14.2195	0.621122	0.00549416	Tassel-enriched gene	NA	NA
Zm00001d012485	8	175357854	175362943	1.07122	11.0252	3.36348	0.000293035	Tassel-enriched gene	H3K4me3	NA
Zm00001d012488	8	175394171	175396386	2.28639	6.26993	1.45538	0.000293035	Tassel-enriched gene	H3K27me3	NA
Zm00001d012532	8	176203819	176207127	29.0397	19.0627	-0.607273	0.000293035	Ear-enriched gene	NA	NA
Zm00001d012557	8	176581700	176584547	6.65868	10.1729	0.611421	0.000293035	Tassel-enriched gene	NA	NA
Zm00001d012591	8	176955465	176958213	46.4396	25.7454	-0.851043	0.000293035	Ear-enriched gene	NA	FEA4,TB1
Zm00001d012614	8	177243571	177247519	15.5713	29.5992	0.926674	0.000293035	Tassel-enriched gene	NA	NA
Zm00001d012712	8	179086671	179088998	33.2055	53.0767	0.676655	0.000293035	Tassel-enriched gene	NA	EREB211
Zm00001d012748	8	179664692	179669878	15.2946	23.9399	0.646393	0.000293035	Tassel-enriched gene	LoOCR	EREB211,ZIM3,ZIM16,ZIM28
Zm00001d012785	8	180900184	180901786	3.44488	7.57944	1.13764	0.000293035	Tassel-enriched gene	NA	EREB211
Zm00001d044740	9	877974	886143	29.2913	18.5596	-0.658309	0.000293035	Ear-enriched gene	NA	NA
Zm00001d027048	9	1109193	1110038	8.85361	3.37242	-1.39248	0.0023257	Ear-enriched gene	NA	NA
Zm00001d044748	9	1120171	1124593	14.5545	8.76332	-0.731916	0.000293035	Ear-enriched gene	LoOCR	TB1
Zm00001d044769	9	1935819	1936062	0	42.6656	NA	0.00080226	Tassel-enriched gene	LoOCR	ZIM3,ZIM16,ZIM28
Zm00001d044802	9	2773747	2789581	30.9195	20.1353	-0.618789	0.000293035	Ear-enriched gene	NA	NA
Zm00001d044808	9	3063953	3065189	33.4738	19.4477	-0.783427	0.000293035	Ear-enriched gene	NA	TB1
Zm00001d044864	9	5827580	5828567	21.872	48.3095	1.14322	0.000293035	Tassel-enriched gene	NA	EREB97
Zm00001d044874	9	6096247	6097444	5.75108	8.80483	0.614461	0.00772965	Tassel-enriched gene	NA	NA
Zm00001d044898	9	6691108	6692081	6.5688	3.07385	-1.09558	0.00921925	Ear-enriched gene	NA	FEA4
Zm00001d044921	9	7253980	7254973	5.47127	17.7749	1.69989	0.000293035	Tassel-enriched gene	NA	ZIM3,EREB97,ZIM16,ZIM28
Zm00001d044976	9	9002298	9005803	2.64342	5.41021	1.03328	0.00549416	Tassel-enriched gene	NA	NA
Zm00001d044995	9	9516902	9519596	10.3832	16.6676	0.682791	0.000293035	Tassel-enriched gene	NA	EREB211,ZIM3,ZIM16
Zm00001d045017	9	10328794	10329154	122.021	48.4022	-1.33399	0.000293035	Ear-enriched gene	NA	TB1
Zm00001d045055	9	11218972	11220493	1.92489	7.39584	1.94194	0.00669834	Tassel-enriched gene	NA	EREB97
Zm00001d045091	9	12253404	12254706	10.9005	22.1648	1.02387	0.000293035	Tassel-enriched gene	H3K27me3	NA
Zm00001d045101	9	12496054	12498594	8.42915	22.0443	1.38694	0.000293035	Tassel-enriched gene	NA	EREB211,EREB97
Zm00001d045192	9	15720801	15728927	536.306	219.264	-1.29038	0.000293035	Ear-enriched gene	LoOCR	KN1,TB1
Zm00001d045206	9	16076157	16082452	5.51459	10.6468	0.949093	0.000293035	Tassel-enriched gene	LoOCR	ZIM28
Zm00001d045231	9	16728107	16735080	16.3924	88.9775	2.44041	0.000293035	Tassel-enriched gene	H3K4me3,H3K27me3	NA
Zm00001d045269	9	17510976	17523858	6.74506	10.4425	0.630564	0.000293035	Tassel-enriched gene	H3K27me3	NA
Zm00001d045298	9	18176229	18178556	3.41959	11.4956	1.74918	0.000293035	Tassel-enriched gene	H3K4me3	EREB211,ZIM3,EREB97,TCP23,ZIM16,ZIM28
Zm00001d045338	9	19192448	19193828	5.32705	10.108	0.924086	0.00478478	Tassel-enriched gene	NA	EREB97
Zm00001d045386	9	20254760	20257061	16.3919	10.5402	-0.637072	0.000293035	Ear-enriched gene	NA	TB1
Zm00001d045390	9	20402632	20404124	3.17897	38.8323	3.61063	0.000293035	Tassel-enriched gene	LoOCR,H3K4me3	NA
Zm00001d045391	9	20447063	20448408	2.94229	17.2827	2.55432	0.000293035	Tassel-enriched gene	LoOCR,H3K4me3	NA
Zm00001d045392	9	20480508	20481751	5.30221	61.8814	3.54484	0.000293035	Tassel-enriched gene	NA	NA
Zm00001d045447	9	22474920	22482934	10.4884	5.77457	-0.861008	0.000554649	Ear-enriched gene	NA	NA
Zm00001d045515	9	25084737	25087293	7.08436	0.421858	-4.06981	0.000293035	Ear-enriched gene	H3K4me3	TB1
Zm00001d045565	9	26893301	26898864	6.92533	12.6025	0.863752	0.00212263	Tassel-enriched gene	NA	NA
Zm00001d045582	9	27266246	27268081	6.89967	2.85879	-1.27112	0.000293035	Ear-enriched gene	NA	NA
Zm00001d045657	9	31347212	31347725	31.1262	62.119	0.996905	0.000293035	Tassel-enriched gene	LoOCR	EREB211,ZIM3,EREB97,TCP23,ZIM16,ZIM28
Zm00001d045804	9	40102184	40108023	18.4236	4.78172	-1.94595	0.000293035	Ear-enriched gene	H3K27me3	NA
Zm00001d045987	9	52746457	52750562	18.0724	11.6747	-0.630412	0.000293035	Ear-enriched gene	NA	NA
Zm00001d046299	9	79124492	79126324	9.34171	0.729223	-3.67925	0.00103956	Ear-enriched gene	H3K4me3	TB1
Zm00001d046305	9	79548450	79551855	63.1191	33.419	-0.917406	0.000293035	Ear-enriched gene	H3K27me3	FEA4,TB1
Zm00001d046397	9	87184188	87186144	8.30361	2.76493	-1.5865	0.000293035	Ear-enriched gene	NA	NA
Zm00001d046500	9	92749455	92758500	42.3981	81.0119	0.934136	0.000293035	Tassel-enriched gene	NA	ZIM3,ZIM28
Zm00001d046530	9	94210410	94211858	29.6249	44.7223	0.594185	0.000293035	Tassel-enriched gene	NA	EREB211,ZIM3,EREB97,ZIM16,ZIM28
Zm00001d046766	9	104907238	104912647	14.0243	24.1463	0.783879	0.000293035	Tassel-enriched gene	H3K27me3	NA
Zm00001d046778	9	105591026	105593488	20.1576	32.4743	0.687976	0.000293035	Tassel-enriched gene	NA	NA
Zm00001d046812	9	106814731	106815909	2.79424	14.6252	2.38792	0.000293035	Tassel-enriched gene	LoOCR,H3K4me3	ZIM3,TCP23,ZIM16,ZIM28
Zm00001d046923	9	110943033	110946165	6.97282	2.904	-1.2637	0.000293035	Ear-enriched gene	NA	NA
Zm00001d046925	9	111032441	111034142	8.40859	25.6726	1.61029	0.000293035	Tassel-enriched gene	H3K4me3	ZIM3,ZIM16
Zm00001d046937	9	111794986	111797460	19.3792	32.7043	0.754975	0.000293035	Tassel-enriched gene	H3K4me3	ZIM3,TCP23,ZIM16,ZIM28
Zm00001d047017	9	115421893	115424005	18.8468	44.9859	1.25515	0.000293035	Tassel-enriched gene	LoOCR	EREB211,ZIM3,EREB97,TCP23,ZIM16,ZIM28
Zm00001d047044	9	116546006	116554269	20.5177	9.62462	-1.09207	0.000293035	Ear-enriched gene	H3K27me3	KN1
Zm00001d047077	9	117527632	117530311	18.3122	37.7694	1.04441	0.000293035	Tassel-enriched gene	H3K4me3	ZIM16
Zm00001d047110	9	118915806	118919998	35.7284	59.4279	0.734067	0.000293035	Tassel-enriched gene	NA	NA
Zm00001d047202	9	121721598	121722417	5.42586	12.6223	1.21806	0.00350061	Tassel-enriched gene	NA	NA
Zm00001d047203	9	121850173	121852740	54.9515	33.127	-0.730151	0.000293035	Ear-enriched gene	NA	NA
Zm00001d047220	9	122717204	122721608	13.3107	20.1745	0.599949	0.000293035	Tassel-enriched gene	NA	TCP23
Zm00001d047269	9	124897627	124898960	7.35131	11.1338	0.598867	0.00423975	Tassel-enriched gene	LoOCR	ZIM3,ZIM16,ZIM28
Zm00001d047329	9	126697322	126698497	47.983	83.3351	0.796401	0.000293035	Tassel-enriched gene	H3K27me3	NA
Zm00001d047351	9	127223552	127225332	8.4178	4.60737	-0.8695	0.00148957	Ear-enriched gene	NA	NA
Zm00001d047356	9	127436184	127437918	9.9564	5.87457	-0.761142	0.000293035	Ear-enriched gene	NA	NA
Zm00001d047402	9	128990268	128992830	7.69674	14.8003	0.943304	0.000293035	Tassel-enriched gene	LoOCR	EREB211,ZIM3,EREB97,ZIM16
Zm00001d047470	9	131184362	131185660	198.164	328.611	0.729687	0.000293035	Tassel-enriched gene	LoOCR	TCP23
Zm00001d047512	9	133117298	133119480	36.5408	16.5832	-1.13978	0.000293035	Ear-enriched gene	NA	FEA4
Zm00001d047562	9	135605510	135608671	7.46904	11.598	0.634878	0.000293035	Tassel-enriched gene	LoOCR	EREB211,ZIM28
Zm00001d027187	9	136742683	136743673	24.9985	16.6168	-0.589196	0.000293035	Ear-enriched gene	NA	NA
Zm00001d047632	9	137491057	137497818	3.21732	5.29186	0.717915	0.000293035	Tassel-enriched gene	NA	TCP23
Zm00001d047663	9	138531557	138535469	21.0783	38.3014	0.861641	0.000293035	Tassel-enriched gene	NA	EREB211,ZIM3,ZIM16
Zm00001d047743	9	140447305	140450284	17.0461	37.2125	1.12634	0.000293035	Tassel-enriched gene	LoOCR	EREB211,ZIM3,EREB97,ZIM16,ZIM28
Zm00001d047758	9	141026556	141029745	5.71144	18.7963	1.71852	0.000293035	Tassel-enriched gene	LoOCR,H3K4me3	EREB211,ZIM3,ZIM16,ZIM28
Zm00001d047774	9	141475603	141479079	2.66548	5.96837	1.16294	0.000293035	Tassel-enriched gene	H3K27me3	NA
Zm00001d047814	9	142497781	142500049	25.6796	55.0155	1.09922	0.000293035	Tassel-enriched gene	NA	ZIM3
Zm00001d047840	9	143017078	143020101	2.9585	5.60193	0.921057	0.00369299	Tassel-enriched gene	LoOCR	EREB211,ZIM3,EREB97,ZIM16,ZIM28
Zm00001d047849	9	143268466	143272885	5.15246	8.41487	0.707679	0.000293035	Tassel-enriched gene	NA	NA
Zm00001d047917	9	145316018	145318700	2.57608	5.46425	1.08484	0.0019159	Tassel-enriched gene	NA	EREB211,ZIM3,TCP23,ZIM16,ZIM28
Zm00001d047951	9	146062076	146066175	22.6022	36.3659	0.686122	0.000293035	Tassel-enriched gene	NA	TCP23,ZIM28
Zm00001d047981	9	147117783	147120247	1.80898	7.40014	2.03238	0.000293035	Tassel-enriched gene	LoOCR,H3K4me3	ZIM3,ZIM16
Zm00001d048020	9	148178265	148179408	3.17107	14.3863	2.18165	0.000293035	Tassel-enriched gene	LoOCR	EREB211,ZIM3,ZIM16,ZIM28
Zm00001d048021	9	148185905	148187354	9.74271	68.4309	2.81225	0.000293035	Tassel-enriched gene	LoOCR,H3K4me3	EREB211,ZIM3,TCP23,ZIM16,ZIM28
Zm00001d048099	9	150152052	150157292	7.08587	11.7161	0.725481	0.000293035	Tassel-enriched gene	NA	NA
Zm00001d048136	9	150658719	150659575	10.75	18.5101	0.783976	0.000293035	Tassel-enriched gene	NA	EREB211,ZIM3,EREB97,TCP23
Zm00001d048165	9	151240880	151242302	235.992	482.554	1.03195	0.000293035	Tassel-enriched gene	LoOCR	ZIM16
Zm00001d048169	9	151290747	151291866	7.44738	4.44837	-0.743457	0.00936953	Ear-enriched gene	NA	NA
Zm00001d048171	9	151310393	151315075	17.0077	7.29481	-1.22124	0.000293035	Ear-enriched gene	NA	TB1
Zm00001d048215	9	152594875	152596298	15.3207	38.0439	1.31218	0.000293035	Tassel-enriched gene	NA	NA
Zm00001d048229	9	152802585	152804818	24.9112	10.5293	-1.24238	0.000293035	Ear-enriched gene	NA	FEA4,KN1
Zm00001d048230	9	152864765	152865908	12.8975	7.34088	-0.813064	0.00936953	Ear-enriched gene	NA	TB1
Zm00001d048263	9	153418012	153418531	2.4498	52.6367	4.42534	0.00969173	Tassel-enriched gene	LoOCR,H3K4me3	ZIM3,ZIM16,ZIM28
Zm00001d048444	9	156572545	156576575	2.81649	8.33635	1.56552	0.000293035	Tassel-enriched gene	H3K4me3,H3K27me3	NA
Zm00001d048460	9	156719294	156724276	5.63643	3.25664	-0.7914	0.000293035	Ear-enriched gene	H3K27me3	KN1,TB1
Zm00001d048476	9	156984272	156985316	4.97618	9.34014	0.908407	0.00874858	Tassel-enriched gene	NA	EREB97
Zm00001d048521	9	157718904	157721676	5.27339	12.2498	1.21595	0.000293035	Tassel-enriched gene	NA	EREB97,TCP23
Zm00001d023216	10	601187	602564	7.25699	18.4406	1.34544	0.000293035	Tassel-enriched gene	NA	EREB97
Zm00001d023294	10	2262453	2264529	5.34083	19.8232	1.89206	0.000293035	Tassel-enriched gene	H3K4me3,H3K27me3	EREB211,ZIM3,TCP23,ZIM16,ZIM28
Zm00001d023343	10	3824748	3825745	6.99577	20.1625	1.52712	0.000293035	Tassel-enriched gene	NA	EREB97
Zm00001d023384	10	4335097	4336256	12.7123	25.2719	0.991315	0.000293035	Tassel-enriched gene	H3K27me3	NA
Zm00001d023385	10	4347610	4348392	5.67362	15.2971	1.43091	0.000293035	Tassel-enriched gene	H3K27me3	EREB211
Zm00001d023402	10	4740646	4742679	12.7715	23.7356	0.89413	0.000293035	Tassel-enriched gene	NA	EREB211,EREB97
Zm00001d023411	10	5023684	5025660	12.7925	20.2922	0.665632	0.000293035	Tassel-enriched gene	NA	EREB211,ZIM3,EREB97
Zm00001d023468	10	6631685	6632327	15.9815	27.1907	0.766711	0.000554649	Tassel-enriched gene	LoOCR	ZIM3,EREB97,ZIM28
Zm00001d023507	10	7855626	7859481	30.0322	18.1562	-0.726049	0.000293035	Ear-enriched gene	NA	TB1
Zm00001d023529	10	8781221	8782218	5.60645	34.4393	2.6189	0.000293035	Tassel-enriched gene	H3K4me3	TCP23,ZIM16
Zm00001d023580	10	10653742	10657726	9.65832	15.0048	0.635576	0.000293035	Tassel-enriched gene	H3K27me3	NA
Zm00001d023593	10	11236320	11238707	5.09926	10.0631	0.980718	0.000293035	Tassel-enriched gene	NA	EREB211,EREB97,ZIM28
Zm00001d023604	10	11808462	11810324	5.84527	12.604	1.10854	0.000293035	Tassel-enriched gene	NA	NA
Zm00001d023664	10	14448533	14451513	1.88346	10.2403	2.4428	0.000293035	Tassel-enriched gene	LoOCR	NA
Zm00001d023736	10	18031500	18037018	6.97024	24.4198	1.80877	0.000293035	Tassel-enriched gene	H3K27me3	NA
Zm00001d023799	10	22055519	22056952	34.6973	18.2596	-0.926171	0.000293035	Ear-enriched gene	LoOCR	FEA4,TB1
Zm00001d023950	10	31183135	31184065	17.3463	32.3634	0.89974	0.000293035	Tassel-enriched gene	NA	NA
Zm00001d023994	10	35174830	35179918	0.822737	12.2793	3.89966	0.000293035	Tassel-enriched gene	NA	EREB211,ZIM16
Zm00001d024241	10	59154380	59155393	7.84171	3.75527	-1.06225	0.0023257	Ear-enriched gene	NA	NA
Zm00001d024275	10	61181573	61189017	5.75083	3.59725	-0.676876	0.000293035	Ear-enriched gene	NA	NA
Zm00001d024281	10	61486927	61491037	35.1036	17.1662	-1.03205	0.000293035	Ear-enriched gene	NA	NA
Zm00001d024324	10	64620724	64621285	21.2557	61.6994	1.53741	0.000293035	Tassel-enriched gene	LoOCR	EREB211,ZIM3,EREB97,TCP23,ZIM16,ZIM28
Zm00001d024379	10	68164947	68165808	13.0375	51.8269	1.99104	0.000293035	Tassel-enriched gene	LoOCR,H3K4me3	ZIM3,EREB97,TCP23,ZIM16
Zm00001d024403	10	69000123	69004820	16.3823	9.68292	-0.758622	0.00148957	Ear-enriched gene	NA	TB1
Zm00001d024522	10	75943679	75945921	1.91881	183.292	6.57779	0.000293035	Tassel-enriched gene	LoOCR,H3K4me3	ZIM3,ZIM16,ZIM28
Zm00001d024541	10	77459849	77461526	1.97017	5.60142	1.50747	0.00423975	Tassel-enriched gene	NA	NA
Zm00001d024543	10	77529346	77533684	12.133	31.6887	1.38503	0.000293035	Tassel-enriched gene	H3K4me3	ZIM3
Zm00001d024572	10	78703891	78707138	7.25925	13.3343	0.877254	0.000293035	Tassel-enriched gene	NA	EREB211
Zm00001d024587	10	79465954	79472158	17.5857	10.9785	-0.679726	0.000293035	Ear-enriched gene	NA	TB1
Zm00001d024594	10	79726996	79731279	20.3111	11.2615	-0.85087	0.000293035	Ear-enriched gene	NA	NA
Zm00001d024596	10	79830934	79838588	5.13032	3.43176	-0.580099	0.00212263	Ear-enriched gene	NA	NA
Zm00001d024783	10	87873242	87875642	7.28544	11.6506	0.677313	0.000293035	Tassel-enriched gene	NA	EREB97
Zm00001d024883	10	92160788	92164199	2.07704	8.34845	2.00698	0.00272629	Tassel-enriched gene	H3K27me3	NA
Zm00001d024885	10	92330297	92332490	2.71222	7.22921	1.41436	0.000293035	Tassel-enriched gene	H3K27me3	EREB97
Zm00001d024904	10	94179847	94182817	5.81268	10.038	0.788202	0.000293035	Tassel-enriched gene	NA	NA
Zm00001d025011	10	99635842	99638554	6.74601	20.7569	1.62148	0.000293035	Tassel-enriched gene	LoOCR	ZIM3,TCP23,ZIM16,ZIM28
Zm00001d025103	10	104219160	104224390	31.6682	51.0987	0.690252	0.000293035	Tassel-enriched gene	NA	NA
Zm00001d025346	10	115025066	115026953	63.9125	0.332323	-7.58737	0.00272629	Ear-enriched gene	NA	NA
Zm00001d025354	10	115243956	115246970	2.78532	19.4861	2.80653	0.000293035	Tassel-enriched gene	LoOCR	NA
Zm00001d025360	10	115526038	115526965	14.384	43.4881	1.59616	0.000293035	Tassel-enriched gene	LoOCR	ZIM3
Zm00001d025401	10	117126776	117127673	1.77086	14.5691	3.04039	0.000293035	Tassel-enriched gene	LoOCR	ZIM3,ZIM16,ZIM28
Zm00001d025412	10	117864858	117874556	9.20265	5.41063	-0.766251	0.000293035	Ear-enriched gene	NA	FEA4,TB1
Zm00001d025507	10	120795645	120808976	18.329	11.9313	-0.619375	0.000293035	Ear-enriched gene	NA	NA
Zm00001d025580	10	122855594	122861043	10.7072	19.2642	0.847343	0.000293035	Tassel-enriched gene	NA	NA
Zm00001d025665	10	125373154	125379315	3.08377	6.70175	1.11984	0.000293035	Tassel-enriched gene	NA	EREB211,EREB97
Zm00001d025707	10	126903969	126906191	12.2701	25.6353	1.06298	0.000293035	Tassel-enriched gene	H3K4me3	EREB211
Zm00001d025761	10	128644588	128648111	13.1992	20.3442	0.624161	0.000293035	Tassel-enriched gene	NA	EREB211,ZIM3,EREB97,ZIM16,ZIM28
Zm00001d025873	10	132238490	132239276	8.79572	2.73119	-1.68727	0.00080226	Ear-enriched gene	LoOCR,H3K27me3	NA
Zm00001d025874	10	132243699	132247155	6.11111	2.50696	-1.28549	0.0023257	Ear-enriched gene	NA	NA
Zm00001d025915	10	133733078	133739911	40.437	26.7585	-0.59568	0.000554649	Ear-enriched gene	NA	NA
Zm00001d025930	10	133977639	133978998	21.6714	12.1729	-0.832116	0.000293035	Ear-enriched gene	NA	NA
Zm00001d025980	10	135233564	135243356	15.1632	10.0381	-0.595081	0.000293035	Ear-enriched gene	NA	NA
Zm00001d025983	10	135279804	135295917	1.85986	5.64814	1.60258	0.00080226	Tassel-enriched gene	NA	NA
Zm00001d026055	10	137223043	137225822	8.89112	13.685	0.622159	0.000293035	Tassel-enriched gene	NA	NA
Zm00001d026060	10	137296426	137304511	1.52762	9.70469	2.6674	0.000293035	Tassel-enriched gene	LoOCR,H3K27me3	EREB211,ZIM3,EREB97,ZIM28
Zm00001d026061	10	137306304	137307456	4.29721	8.30523	0.950619	0.00080226	Tassel-enriched gene	NA	EREB211,ZIM3,EREB97,ZIM28
Zm00001d026062	10	137308232	137310190	31.6593	47.9122	0.597762	0.000293035	Tassel-enriched gene	NA	EREB211,ZIM28
Zm00001d026106	10	138569153	138572986	4.89931	7.36319	0.587753	0.0019159	Tassel-enriched gene	H3K27me3	NA
Zm00001d026113	10	138719538	138725394	3.65825	10.2202	1.4822	0.000293035	Tassel-enriched gene	H3K27me3	ZIM3,TCP23
Zm00001d026116	10	138797510	138798215	2.75123	18.605	2.75754	0.0019159	Tassel-enriched gene	H3K27me3	NA
Zm00001d026156	10	139980858	139983545	34.8254	91.5169	1.3939	0.000293035	Tassel-enriched gene	NA	EREB211
Zm00001d026223	10	141450911	141452580	12.371	4.98512	-1.31126	0.00442024	Ear-enriched gene	NA	TB1
Zm00001d026237	10	141669522	141675761	13.9959	7.76299	-0.850315	0.000293035	Ear-enriched gene	NA	TB1
Zm00001d026271	10	142611392	142612061	21.1469	58.7811	1.4749	0.000293035	Tassel-enriched gene	LoOCR	EREB211,ZIM3,EREB97,TCP23,ZIM16,ZIM28
Zm00001d026288	10	142887360	142891016	7.57938	4.57889	-0.72708	0.000293035	Ear-enriched gene	NA	FEA4
Zm00001d026300	10	143197941	143203163	3.12432	5.54013	0.826378	0.000293035	Tassel-enriched gene	NA	NA
Zm00001d026370	10	144452262	144460016	18.8064	11.4973	-0.709929	0.000293035	Ear-enriched gene	NA	KN1
Zm00001d026371	10	144452262	144460016	6.84858	13.0937	0.934993	0.000293035	Tassel-enriched gene	NA	EREB211,EREB97
Zm00001d026434	10	145756680	145759431	29.3948	11.9921	-1.29347	0.000293035	Ear-enriched gene	NA	NA
Zm00001d026435	10	145793618	145794944	78.0879	41.6596	-0.906449	0.000293035	Ear-enriched gene	NA	KN1
Zm00001d026436	10	145797716	145798331	49.5085	24.8096	-0.996776	0.000293035	Ear-enriched gene	NA	NA
Zm00001d026440	10	145898797	145899433	24.8329	12.4397	-0.9973	0.00170696	Ear-enriched gene	NA	TB1
Zm00001d026452	10	146098951	146102717	47.0162	31.3457	-0.584893	0.000293035	Ear-enriched gene	LoOCR	NA
Zm00001d026460	10	146257807	146261085	3.87407	6.28396	0.697826	0.00148957	Tassel-enriched gene	NA	EREB211,ZIM3,EREB97,TCP23,ZIM16,ZIM28
Zm00001d026528	10	147615752	147620708	4.21393	10.8034	1.35824	0.000293035	Tassel-enriched gene	NA	NA
Zm00001d026563	10	148154978	148155515	36.6752	86.9663	1.24565	0.000293035	Tassel-enriched gene	LoOCR	EREB211,ZIM3,TCP23,ZIM16
Zm00001d026567	10	148175925	148178873	14.8816	3.93288	-1.91988	0.000293035	Ear-enriched gene	H3K27me3	NA
Zm00001d026590	10	148523745	148532791	15.5696	10.0229	-0.635431	0.000293035	Ear-enriched gene	H3K27me3	KN1
Zm00001d026595	10	148673612	148674576	5.48155	10.6321	0.955774	0.00984726	Tassel-enriched gene	NA	EREB211,ZIM3,TCP23,ZIM16,ZIM28
Zm00001d026662	10	149592542	149593163	50.9684	83.5846	0.713635	0.000293035	Tassel-enriched gene	LoOCR	EREB211,ZIM3,ZIM16,ZIM28
Zm00001d026683	10	149852401	149853787	20.1266	10.9737	-0.875059	0.000293035	Ear-enriched gene	NA	NA
Zm00001d026684	10	149857631	149861755	31.9745	17.1597	-0.8979	0.000293035	Ear-enriched gene	LoOCR	FEA4,KN1
Zm00001d000001	B73V4_ctg150	48819	51164	357.004	795.377	1.1557	0.000293035	Tassel-enriched gene	LoOCR,H3K4me3,H3K27me3	NA
Zm00001d000002	B73V4_ctg150	193400	204736	21.2043	13.4829	-0.653228	0.000293035	Ear-enriched gene	NA	NA
Zm00001d000011	B73V4_ctg150	728867	734454	10.7812	6.05779	-0.831656	0.000293035	Ear-enriched gene	NA	NA
Zm00001d000400	B73V4_ctg4	41985	43707	6.43978	21.0003	1.70533	0.000293035	Tassel-enriched gene	H3K27me3	NA
Zm00001d000357	B73V4_ctg48	39498	44961	3.25468	6.53616	1.00593	0.000293035	Tassel-enriched gene	LoOCR	NA

## Sheet: Table S5
Table S5. Differential OCRs
Chromosome	Start position	End position	FDR	OCR type	Differential type
1	2026249	2027359	9.26e-08	LoOCR	Tassel-enriched OCR
1	2033930	2034764	0.0193	LoOCR	Tassel-enriched OCR
1	3230398	3231171	0.0394	LoOCR	Tassel-enriched OCR
1	3487239	3488499	0.00139	LoOCR	Ear-enriched OCR
1	3572189	3572558	0.00319	LoOCR	Tassel-enriched OCR
1	3572886	3573611	4.18e-06	LoOCR	Tassel-enriched OCR
1	3574297	3574877	0.0209	LoOCR	Tassel-enriched OCR
1	4114658	4115169	1.85e-07	LoOCR	Tassel-enriched OCR
1	4132074	4133319	0.00337	dOCR	Tassel-enriched OCR
1	4135656	4136128	0.042	LoOCR	Tassel-enriched OCR
1	4140316	4141350	0.000217	LoOCR	Tassel-enriched OCR
1	4220258	4221117	3.25e-06	LoOCR	Tassel-enriched OCR
1	4916207	4916981	0.000259	LoOCR	Tassel-enriched OCR
1	5109306	5110449	0.000217	LoOCR	Tassel-enriched OCR
1	5142608	5143240	0.01	dOCR	Tassel-enriched OCR
1	5144088	5144715	0.0214	dOCR	Tassel-enriched OCR
1	5495318	5496844	2.39e-06	LoOCR	Tassel-enriched OCR
1	5655095	5656079	9.05e-07	dOCR	Tassel-enriched OCR
1	6254080	6254622	0.0444	LoOCR	Tassel-enriched OCR
1	6260860	6261529	0.0233	dOCR	Tassel-enriched OCR
1	6261954	6262938	0.0384	dOCR	Tassel-enriched OCR
1	6411704	6412487	0.000103	LoOCR	Ear-enriched OCR
1	7496324	7497068	0.05	dOCR	Tassel-enriched OCR
1	8020328	8020920	3.04e-05	LoOCR	Tassel-enriched OCR
1	8291039	8291303	0.0412	LoOCR	Tassel-enriched OCR
1	8292986	8294479	4.12e-11	LoOCR	Tassel-enriched OCR
1	8671066	8671376	0.0378	LoOCR	Tassel-enriched OCR
1	8671483	8672286	0.000383	LoOCR	Tassel-enriched OCR
1	8799876	8800473	0.00247	dOCR	Tassel-enriched OCR
1	9357759	9358415	2.14e-07	LoOCR	Tassel-enriched OCR
1	10105074	10106246	0.0214	LoOCR	Tassel-enriched OCR
1	10755237	10755608	0.0292	LoOCR	Tassel-enriched OCR
1	10834659	10835991	0.000976	dOCR	Tassel-enriched OCR
1	12713165	12713970	0.034	LoOCR	Tassel-enriched OCR
1	13136490	13137004	0.0172	LoOCR	Tassel-enriched OCR
1	13901262	13901611	0.0363	dOCR	Tassel-enriched OCR
1	15177528	15178545	7.79e-10	LoOCR	Tassel-enriched OCR
1	15404988	15405625	0.0332	dOCR	Tassel-enriched OCR
1	15645301	15646517	0.021	dOCR	Tassel-enriched OCR
1	16017411	16018141	0.000539	LoOCR	Tassel-enriched OCR
1	16043065	16043580	0.00482	LoOCR	Ear-enriched OCR
1	16834858	16835598	0.04	dOCR	Tassel-enriched OCR
1	17139064	17139914	1.72e-18	dOCR	Tassel-enriched OCR
1	17141683	17142741	3.17e-20	LoOCR	Tassel-enriched OCR
1	17146408	17147155	4.52e-34	LoOCR	Tassel-enriched OCR
1	17152133	17152743	5.8e-06	dOCR	Tassel-enriched OCR
1	17155963	17156418	3.93e-12	LoOCR	Tassel-enriched OCR
1	17157173	17157971	0.000175	LoOCR	Tassel-enriched OCR
1	17313901	17314808	2.54e-05	LoOCR	Tassel-enriched OCR
1	17930424	17931497	1.35e-34	LoOCR	Tassel-enriched OCR
1	17988381	17988726	0.0037	dOCR	Tassel-enriched OCR
1	18002534	18003494	0.0104	LoOCR	Tassel-enriched OCR
1	18320986	18321730	0.0125	LoOCR	Ear-enriched OCR
1	19437799	19438587	2.83e-08	LoOCR	Tassel-enriched OCR
1	19565755	19568201	0.0419	dOCR	Tassel-enriched OCR
1	19588764	19589861	1.17e-14	dOCR	Tassel-enriched OCR
1	19593465	19594216	4.06e-13	LoOCR	Tassel-enriched OCR
1	20430363	20430946	0.00044	LoOCR	Tassel-enriched OCR
1	21200690	21201391	0.0103	dOCR	Ear-enriched OCR
1	21770184	21770776	0.000311	LoOCR	Tassel-enriched OCR
1	22737380	22737986	3.04e-14	LoOCR	Tassel-enriched OCR
1	22740762	22741265	3.36e-05	LoOCR	Tassel-enriched OCR
1	22813656	22814526	0.0001	dOCR	Tassel-enriched OCR
1	23252333	23253557	0.0046	dOCR	Tassel-enriched OCR
1	23361146	23362396	1.69e-13	LoOCR	Tassel-enriched OCR
1	23363581	23363898	0.0129	LoOCR	Tassel-enriched OCR
1	23616078	23617384	2.75e-12	dOCR	Ear-enriched OCR
1	23627922	23628570	5.13e-05	dOCR	Ear-enriched OCR
1	23957950	23959089	0.0214	dOCR	Tassel-enriched OCR
1	24298278	24298942	0.0433	LoOCR	Ear-enriched OCR
1	24668907	24669638	2.72e-07	dOCR	Ear-enriched OCR
1	24672295	24673057	0.05	LoOCR	Ear-enriched OCR
1	25044052	25044991	6.51e-06	dOCR	Tassel-enriched OCR
1	25718368	25719459	2.78e-05	LoOCR	Ear-enriched OCR
1	25759716	25760213	0.0314	LoOCR	Tassel-enriched OCR
1	26014083	26014761	4.41e-07	dOCR	Tassel-enriched OCR
1	26125341	26127427	0.0222	dOCR	Ear-enriched OCR
1	27136278	27137177	0.00782	LoOCR	Ear-enriched OCR
1	28801095	28801730	0.000776	dOCR	Tassel-enriched OCR
1	28807600	28808073	3.06e-05	dOCR	Tassel-enriched OCR
1	28824617	28825099	0.0451	dOCR	Tassel-enriched OCR
1	28836407	28836965	0.0118	LoOCR	Tassel-enriched OCR
1	29237951	29238452	0.00107	dOCR	Tassel-enriched OCR
1	29239192	29239773	1.29e-21	LoOCR	Tassel-enriched OCR
1	29486486	29487443	0.0214	LoOCR	Tassel-enriched OCR
1	29828929	29829585	0.00369	dOCR	Tassel-enriched OCR
1	30034142	30035726	0.0011	dOCR	Ear-enriched OCR
1	30477129	30478578	0.0015	dOCR	Tassel-enriched OCR
1	32353282	32354865	0.000572	LoOCR	Tassel-enriched OCR
1	32893247	32893897	0.0427	dOCR	Tassel-enriched OCR
1	32894020	32895005	0.0236	dOCR	Tassel-enriched OCR
1	33617958	33618581	0.0445	LoOCR	Ear-enriched OCR
1	33651008	33651529	2.95e-06	LoOCR	Ear-enriched OCR
1	33755462	33755812	0.0348	LoOCR	Tassel-enriched OCR
1	33999946	34000385	0.00344	dOCR	Tassel-enriched OCR
1	34000692	34001599	2.41e-07	dOCR	Tassel-enriched OCR
1	34154289	34154769	0.0338	dOCR	Tassel-enriched OCR
1	34154918	34155216	0.0428	dOCR	Tassel-enriched OCR
1	34224653	34225472	0.0405	LoOCR	Ear-enriched OCR
1	34704569	34705480	0.00601	LoOCR	Tassel-enriched OCR
1	35241709	35242674	0.0318	dOCR	Tassel-enriched OCR
1	35505107	35505813	0.0268	LoOCR	Tassel-enriched OCR
1	35717115	35717781	0.000564	LoOCR	Ear-enriched OCR
1	36487444	36488248	0.0258	dOCR	Ear-enriched OCR
1	36510864	36512073	0.00176	LoOCR	Ear-enriched OCR
1	37197996	37198887	0.00611	LoOCR	Tassel-enriched OCR
1	37840853	37841548	0.000138	LoOCR	Tassel-enriched OCR
1	37906883	37907942	2.75e-06	dOCR	Tassel-enriched OCR
1	38513992	38514385	0.0242	LoOCR	Tassel-enriched OCR
1	38527501	38528003	5.53e-11	LoOCR	Tassel-enriched OCR
1	39233012	39233636	4.43e-06	LoOCR	Tassel-enriched OCR
1	39357208	39358931	0.000204	dOCR	Tassel-enriched OCR
1	39463026	39463361	0.0083	LoOCR	Tassel-enriched OCR
1	39464227	39464778	9.62e-06	LoOCR	Tassel-enriched OCR
1	39599370	39599790	0.0405	dOCR	Tassel-enriched OCR
1	39676179	39676900	1.22e-05	LoOCR	Tassel-enriched OCR
1	40034185	40035036	0.00978	LoOCR	Tassel-enriched OCR
1	40277149	40277755	0.0125	dOCR	Tassel-enriched OCR
1	40413411	40413888	0.000313	dOCR	Tassel-enriched OCR
1	40599119	40600075	3.62e-06	LoOCR	Tassel-enriched OCR
1	40771877	40772795	7.96e-06	dOCR	Tassel-enriched OCR
1	40790919	40791593	0.00481	LoOCR	Tassel-enriched OCR
1	42761763	42762157	0.00795	LoOCR	Tassel-enriched OCR
1	42764260	42765021	0.00183	dOCR	Tassel-enriched OCR
1	43079203	43080553	1.49e-34	LoOCR	Tassel-enriched OCR
1	43911257	43911897	0.000281	LoOCR	Tassel-enriched OCR
1	44008167	44008817	0.00108	LoOCR	Tassel-enriched OCR
1	44357107	44357566	0.0362	LoOCR	Tassel-enriched OCR
1	44381717	44382490	0.0421	LoOCR	Ear-enriched OCR
1	44974554	44975255	0.00239	LoOCR	Tassel-enriched OCR
1	45176304	45176964	3.93e-12	LoOCR	Ear-enriched OCR
1	45536097	45537364	8.96e-05	LoOCR	Tassel-enriched OCR
1	45725748	45726240	3.29e-07	LoOCR	Tassel-enriched OCR
1	45728862	45729506	0.0118	LoOCR	Tassel-enriched OCR
1	45731371	45731737	0.0183	LoOCR	Tassel-enriched OCR
1	46016869	46017498	0.0413	LoOCR	Tassel-enriched OCR
1	46497196	46498055	0.0358	dOCR	Tassel-enriched OCR
1	48287214	48288155	3.34e-06	LoOCR	Tassel-enriched OCR
1	48354996	48356426	2.67e-05	dOCR	Tassel-enriched OCR
1	48950090	48951228	6.04e-05	dOCR	Tassel-enriched OCR
1	51404512	51405177	0.000491	dOCR	Ear-enriched OCR
1	51407765	51408587	0.000144	dOCR	Ear-enriched OCR
1	51832250	51832757	0.0159	dOCR	Tassel-enriched OCR
1	51837127	51837765	0.0092	dOCR	Tassel-enriched OCR
1	52202358	52202967	0.00201	LoOCR	Tassel-enriched OCR
1	52309520	52310178	0.00759	LoOCR	Tassel-enriched OCR
1	52945792	52946578	0.0483	LoOCR	Tassel-enriched OCR
1	53190766	53191519	0.0298	LoOCR	Tassel-enriched OCR
1	53329081	53329708	0.00269	dOCR	Tassel-enriched OCR
1	53331156	53331992	4.92e-07	dOCR	Tassel-enriched OCR
1	53366269	53366953	0.012	LoOCR	Tassel-enriched OCR
1	53372482	53373636	1.17e-14	dOCR	Tassel-enriched OCR
1	54253327	54254240	0.00745	LoOCR	Tassel-enriched OCR
1	54254496	54254806	6.76e-06	LoOCR	Tassel-enriched OCR
1	54296353	54296769	0.000323	dOCR	Tassel-enriched OCR
1	54315126	54315855	0.000132	dOCR	Tassel-enriched OCR
1	55247205	55247625	6.02e-06	LoOCR	Tassel-enriched OCR
1	55258709	55259891	8.69e-09	dOCR	Tassel-enriched OCR
1	55260264	55260991	4.06e-13	dOCR	Tassel-enriched OCR
1	55706490	55707224	1.28e-07	LoOCR	Ear-enriched OCR
1	56741010	56741746	0.0162	LoOCR	Ear-enriched OCR
1	56921240	56921798	0.0351	LoOCR	Tassel-enriched OCR
1	62747565	62748221	3.31e-05	LoOCR	Tassel-enriched OCR
1	66569622	66570199	0.0415	LoOCR	Ear-enriched OCR
1	66852714	66853211	0.00054	LoOCR	Ear-enriched OCR
1	67116147	67117159	3.55e-05	LoOCR	Tassel-enriched OCR
1	67222030	67223022	0.000693	dOCR	Tassel-enriched OCR
1	67226891	67227513	0.000837	dOCR	Tassel-enriched OCR
1	67300991	67301943	5.42e-06	LoOCR	Tassel-enriched OCR
1	67345069	67345812	0.0184	dOCR	Tassel-enriched OCR
1	67597252	67598222	0.00186	LoOCR	Tassel-enriched OCR
1	67723077	67724094	2.1e-05	dOCR	Tassel-enriched OCR
1	68808368	68809212	0.00443	LoOCR	Ear-enriched OCR
1	71164070	71164506	0.0451	LoOCR	Tassel-enriched OCR
1	71987571	71988509	5.32e-06	LoOCR	Ear-enriched OCR
1	73370774	73371222	0.0441	LoOCR	Ear-enriched OCR
1	73707644	73708179	0.000439	LoOCR	Tassel-enriched OCR
1	77397992	77398727	5.04e-11	LoOCR	Tassel-enriched OCR
1	77617265	77617913	0.0175	dOCR	Tassel-enriched OCR
1	77749439	77749892	0.000125	dOCR	Tassel-enriched OCR
1	78240841	78241490	0.00577	LoOCR	Tassel-enriched OCR
1	78390959	78391455	4.05e-06	LoOCR	Tassel-enriched OCR
1	78943748	78944663	0.0484	dOCR	Ear-enriched OCR
1	81617206	81617773	0.00048	LoOCR	Ear-enriched OCR
1	81794550	81795326	0.000327	LoOCR	Tassel-enriched OCR
1	82473260	82474031	0.008	LoOCR	Tassel-enriched OCR
1	82523612	82524113	6.58e-05	LoOCR	Tassel-enriched OCR
1	82524870	82525797	8.31e-05	LoOCR	Tassel-enriched OCR
1	83410637	83411077	0.038	LoOCR	Tassel-enriched OCR
1	83547276	83547560	0.00538	LoOCR	Tassel-enriched OCR
1	84666211	84667287	0.00447	LoOCR	Tassel-enriched OCR
1	85170640	85170919	0.0381	LoOCR	Tassel-enriched OCR
1	86732074	86732638	1.4e-05	LoOCR	Tassel-enriched OCR
1	86736074	86736799	0.00741	LoOCR	Tassel-enriched OCR
1	86767704	86768305	1.16e-09	LoOCR	Tassel-enriched OCR
1	86770109	86770563	0.00158	LoOCR	Tassel-enriched OCR
1	87603612	87604238	0.0374	dOCR	Ear-enriched OCR
1	90314599	90315591	3.91e-05	LoOCR	Tassel-enriched OCR
1	90317781	90318305	0.0455	LoOCR	Tassel-enriched OCR
1	90318540	90319021	1.22e-05	dOCR	Tassel-enriched OCR
1	91250396	91251682	5.62e-05	LoOCR	Tassel-enriched OCR
1	91257744	91258468	3.28e-07	LoOCR	Tassel-enriched OCR
1	92896402	92897388	0.00011	LoOCR	Tassel-enriched OCR
1	93211808	93214106	0.0272	dOCR	Tassel-enriched OCR
1	94934162	94934789	0.00238	dOCR	Tassel-enriched OCR
1	96146344	96147270	0.0463	LoOCR	Tassel-enriched OCR
1	98341549	98342844	0.0433	dOCR	Ear-enriched OCR
1	98583285	98584066	0.0056	LoOCR	Tassel-enriched OCR
1	99950585	99951091	0.000192	LoOCR	Ear-enriched OCR
1	100084217	100084784	2.42e-07	LoOCR	Ear-enriched OCR
1	100090358	100091057	0.000353	LoOCR	Ear-enriched OCR
1	100649964	100650883	1.93e-16	LoOCR	Tassel-enriched OCR
1	100652790	100653293	0.000354	LoOCR	Tassel-enriched OCR
1	100702177	100704179	3.22e-21	dOCR	Tassel-enriched OCR
1	103285928	103287292	4.45e-05	LoOCR	Tassel-enriched OCR
1	103902711	103903170	0.046	dOCR	Ear-enriched OCR
1	104849961	104850720	0.00113	LoOCR	Tassel-enriched OCR
1	104851025	104851938	0.000144	LoOCR	Tassel-enriched OCR
1	106186422	106187294	0.0325	LoOCR	Tassel-enriched OCR
1	108193492	108194094	1.6e-06	LoOCR	Tassel-enriched OCR
1	108199325	108199850	2.72e-06	LoOCR	Tassel-enriched OCR
1	108282597	108283779	4.19e-31	LoOCR	Tassel-enriched OCR
1	108288577	108289588	2.36e-11	LoOCR	Tassel-enriched OCR
1	109421395	109422116	7.75e-05	LoOCR	Tassel-enriched OCR
1	109741699	109742594	0.0123	LoOCR	Tassel-enriched OCR
1	120930140	120930612	0.0308	dOCR	Ear-enriched OCR
1	121171785	121172242	0.0122	LoOCR	Tassel-enriched OCR
1	121920763	121921366	0.0267	dOCR	Tassel-enriched OCR
1	123384053	123384600	0.000331	LoOCR	Tassel-enriched OCR
1	123931237	123931634	0.0462	LoOCR	Ear-enriched OCR
1	153484015	153484750	0.0256	dOCR	Tassel-enriched OCR
1	155962408	155963728	7.4e-05	LoOCR	Tassel-enriched OCR
1	155964660	155965356	0.00189	dOCR	Tassel-enriched OCR
1	156879532	156880892	0.000966	LoOCR	Ear-enriched OCR
1	156958796	156959710	0.00887	LoOCR	Ear-enriched OCR
1	157115497	157116603	0.0448	dOCR	Ear-enriched OCR
1	157118004	157118903	0.00138	dOCR	Ear-enriched OCR
1	161681409	161682753	2.82e-05	LoOCR	Tassel-enriched OCR
1	162529005	162529343	0.0225	dOCR	Tassel-enriched OCR
1	162684042	162684543	0.0411	LoOCR	Ear-enriched OCR
1	165604021	165605482	0.0108	dOCR	Tassel-enriched OCR
1	166141893	166142454	0.0489	LoOCR	Tassel-enriched OCR
1	172610475	172610789	0.0039	LoOCR	Ear-enriched OCR
1	174769624	174770399	0.0306	dOCR	Tassel-enriched OCR
1	174884831	174885222	0.0181	LoOCR	Ear-enriched OCR
1	177243985	177244397	0.0458	LoOCR	Ear-enriched OCR
1	178753103	178754416	4.12e-05	dOCR	Tassel-enriched OCR
1	178803172	178804253	0.000611	LoOCR	Tassel-enriched OCR
1	179539955	179541203	0.000533	dOCR	Tassel-enriched OCR
1	182390432	182391128	0.0178	dOCR	Tassel-enriched OCR
1	182597372	182597942	0.000466	LoOCR	Tassel-enriched OCR
1	182815762	182816889	0.0411	LoOCR	Ear-enriched OCR
1	185104800	185105323	0.000583	LoOCR	Tassel-enriched OCR
1	185881489	185882907	0.0103	LoOCR	Ear-enriched OCR
1	185883235	185883588	0.0196	LoOCR	Ear-enriched OCR
1	185885538	185886356	0.000257	dOCR	Ear-enriched OCR
1	189430308	189431348	3.97e-06	dOCR	Tassel-enriched OCR
1	190182577	190183354	0.0032	LoOCR	Ear-enriched OCR
1	190269595	190270843	0.0438	LoOCR	Tassel-enriched OCR
1	190291670	190292730	0.000158	LoOCR	Tassel-enriched OCR
1	190386693	190387516	0.000175	LoOCR	Ear-enriched OCR
1	190421654	190422573	0.0189	dOCR	Ear-enriched OCR
1	190426795	190427156	0.000912	dOCR	Ear-enriched OCR
1	190427601	190428660	0.000308	dOCR	Ear-enriched OCR
1	190698418	190698918	0.0304	dOCR	Tassel-enriched OCR
1	193342236	193343014	0.0172	dOCR	Tassel-enriched OCR
1	193694172	193694835	0.0086	LoOCR	Ear-enriched OCR
1	193766558	193767350	0.00238	LoOCR	Tassel-enriched OCR
1	194122434	194123376	4.56e-05	LoOCR	Tassel-enriched OCR
1	194342067	194343042	0.0407	LoOCR	Tassel-enriched OCR
1	194348739	194350122	2.69e-19	dOCR	Tassel-enriched OCR
1	195093561	195094213	0.00623	LoOCR	Tassel-enriched OCR
1	195304003	195304959	1.27e-06	dOCR	Tassel-enriched OCR
1	197063256	197063633	0.0356	LoOCR	Tassel-enriched OCR
1	197065377	197066212	0.0231	LoOCR	Tassel-enriched OCR
1	197067032	197067775	0.0113	dOCR	Tassel-enriched OCR
1	197642218	197643670	0.0152	dOCR	Tassel-enriched OCR
1	197693207	197693991	4.9e-05	LoOCR	Tassel-enriched OCR
1	197699528	197700095	0.00703	LoOCR	Tassel-enriched OCR
1	197917823	197918465	0.0197	LoOCR	Tassel-enriched OCR
1	198077960	198078496	0.0035	LoOCR	Ear-enriched OCR
1	198291318	198292126	0.0445	LoOCR	Tassel-enriched OCR
1	200032431	200033031	0.0016	dOCR	Tassel-enriched OCR
1	200053978	200055025	0.000174	LoOCR	Tassel-enriched OCR
1	200788803	200790220	0.0364	dOCR	Ear-enriched OCR
1	200945591	200946287	0.0199	LoOCR	Ear-enriched OCR
1	201582881	201583491	0.0152	dOCR	Tassel-enriched OCR
1	201764472	201765158	0.0018	dOCR	Tassel-enriched OCR
1	202098232	202098743	2.38e-07	LoOCR	Tassel-enriched OCR
1	202103132	202103606	3.68e-08	LoOCR	Tassel-enriched OCR
1	202461592	202462082	0.0125	LoOCR	Tassel-enriched OCR
1	203118028	203119451	6.59e-05	LoOCR	Tassel-enriched OCR
1	203180152	203180711	0.046	dOCR	Tassel-enriched OCR
1	204664903	204665328	0.044	dOCR	Ear-enriched OCR
1	204746244	204747764	0.00957	LoOCR	Ear-enriched OCR
1	205240325	205241242	1.05e-07	LoOCR	Tassel-enriched OCR
1	207282087	207282488	0.0434	LoOCR	Tassel-enriched OCR
1	208899463	208900628	0.000813	dOCR	Ear-enriched OCR
1	209256751	209257089	0.0443	dOCR	Tassel-enriched OCR
1	210749217	210749845	0.00054	LoOCR	Tassel-enriched OCR
1	211116210	211116836	0.0269	LoOCR	Tassel-enriched OCR
1	211228826	211229112	0.0185	LoOCR	Tassel-enriched OCR
1	211229247	211229858	0.0167	LoOCR	Tassel-enriched OCR
1	211943665	211944327	0.0126	LoOCR	Ear-enriched OCR
1	211945911	211946346	0.00696	LoOCR	Ear-enriched OCR
1	213313167	213313639	0.0458	LoOCR	Tassel-enriched OCR
1	213639723	213640277	0.00018	LoOCR	Tassel-enriched OCR
1	213696726	213698484	2.85e-09	dOCR	Tassel-enriched OCR
1	213778135	213778972	6.51e-19	LoOCR	Tassel-enriched OCR
1	214042955	214043446	0.039	LoOCR	Tassel-enriched OCR
1	214647945	214648555	3.77e-05	dOCR	Tassel-enriched OCR
1	216279809	216280334	8.24e-05	LoOCR	Tassel-enriched OCR
1	219143914	219144825	0.00577	dOCR	Ear-enriched OCR
1	219862465	219862839	0.0186	LoOCR	Ear-enriched OCR
1	220441856	220442408	0.000174	LoOCR	Tassel-enriched OCR
1	220468454	220469143	7.71e-05	LoOCR	Tassel-enriched OCR
1	220722670	220723381	0.0197	LoOCR	Tassel-enriched OCR
1	220827149	220828273	0.00111	dOCR	Tassel-enriched OCR
1	221499279	221500229	0.00283	LoOCR	Ear-enriched OCR
1	222320799	222321207	0.0196	dOCR	Tassel-enriched OCR
1	225305237	225305917	0.000549	dOCR	Tassel-enriched OCR
1	225785363	225786176	5.55e-05	LoOCR	Tassel-enriched OCR
1	228787136	228788241	0.00762	dOCR	Tassel-enriched OCR
1	229238326	229238676	0.0244	LoOCR	Tassel-enriched OCR
1	229243496	229244215	0.0104	LoOCR	Tassel-enriched OCR
1	229654362	229655331	0.00235	dOCR	Tassel-enriched OCR
1	231866483	231867273	0.000235	LoOCR	Tassel-enriched OCR
1	233391201	233392624	0.016	LoOCR	Ear-enriched OCR
1	233551815	233552230	0.000584	LoOCR	Ear-enriched OCR
1	234342427	234342857	0.0217	dOCR	Tassel-enriched OCR
1	234381932	234383009	0.00179	dOCR	Tassel-enriched OCR
1	234388464	234389093	7.05e-07	dOCR	Tassel-enriched OCR
1	234435310	234436076	0.0121	LoOCR	Tassel-enriched OCR
1	234843687	234844245	0.000578	LoOCR	Ear-enriched OCR
1	235904101	235904700	0.000268	LoOCR	Tassel-enriched OCR
1	236161655	236162352	0.00138	dOCR	Tassel-enriched OCR
1	236252748	236253939	0.0274	LoOCR	Tassel-enriched OCR
1	236311669	236312540	0.0287	dOCR	Tassel-enriched OCR
1	236512427	236512891	0.00094	dOCR	Ear-enriched OCR
1	239724370	239724897	0.000136	LoOCR	Tassel-enriched OCR
1	240473433	240474012	1.58e-06	dOCR	Tassel-enriched OCR
1	242333314	242333896	0.00469	LoOCR	Tassel-enriched OCR
1	243648923	243649668	0.0122	LoOCR	Tassel-enriched OCR
1	246793141	246793605	0.00262	LoOCR	Tassel-enriched OCR
1	247314612	247315379	0.00398	dOCR	Ear-enriched OCR
1	247316478	247317414	0.000389	dOCR	Ear-enriched OCR
1	248104430	248105233	0.00157	dOCR	Ear-enriched OCR
1	248432720	248433160	4.99e-06	LoOCR	Tassel-enriched OCR
1	248462415	248462959	0.0448	LoOCR	Tassel-enriched OCR
1	248472990	248473412	0.00513	LoOCR	Tassel-enriched OCR
1	248522395	248523957	2.44e-14	LoOCR	Tassel-enriched OCR
1	248529505	248530101	6.68e-13	LoOCR	Tassel-enriched OCR
1	248672334	248673056	0.00372	LoOCR	Ear-enriched OCR
1	249399685	249400080	0.00087	LoOCR	Tassel-enriched OCR
1	250304306	250305748	3.68e-05	LoOCR	Tassel-enriched OCR
1	251986564	251987334	0.0219	dOCR	Ear-enriched OCR
1	252662177	252662912	0.000155	LoOCR	Ear-enriched OCR
1	252802774	252803449	1.82e-07	LoOCR	Tassel-enriched OCR
1	253271725	253272408	5.23e-07	LoOCR	Tassel-enriched OCR
1	253273673	253274649	2.81e-07	LoOCR	Tassel-enriched OCR
1	254193392	254194094	0.0213	LoOCR	Tassel-enriched OCR
1	255019830	255020781	5.73e-05	dOCR	Tassel-enriched OCR
1	255051315	255052498	0.0163	dOCR	Ear-enriched OCR
1	255821291	255822201	0.00668	dOCR	Ear-enriched OCR
1	256162592	256163200	2.38e-10	LoOCR	Tassel-enriched OCR
1	256173848	256174617	0.0285	LoOCR	Tassel-enriched OCR
1	256424367	256425068	2.84e-07	LoOCR	Tassel-enriched OCR
1	256836921	256837660	4.62e-10	LoOCR	Tassel-enriched OCR
1	257413027	257413387	6.07e-05	LoOCR	Tassel-enriched OCR
1	258661763	258662212	0.000105	LoOCR	Tassel-enriched OCR
1	258843454	258844690	1.08e-08	LoOCR	Tassel-enriched OCR
1	261046726	261047407	0.00384	LoOCR	Tassel-enriched OCR
1	261227477	261229010	7.46e-12	LoOCR	Tassel-enriched OCR
1	261379030	261380156	3.53e-20	LoOCR	Tassel-enriched OCR
1	261538642	261540086	0.00154	LoOCR	Ear-enriched OCR
1	262655460	262656010	0.00111	LoOCR	Tassel-enriched OCR
1	263592753	263593338	3.71e-18	dOCR	Tassel-enriched OCR
1	263594410	263595064	3.89e-19	dOCR	Tassel-enriched OCR
1	263689555	263689851	0.0426	LoOCR	Tassel-enriched OCR
1	263981797	263982626	3.11e-18	LoOCR	Tassel-enriched OCR
1	264058075	264058628	9.9e-06	LoOCR	Tassel-enriched OCR
1	264687532	264688596	0.0344	LoOCR	Tassel-enriched OCR
1	265091648	265092294	0.00166	LoOCR	Tassel-enriched OCR
1	265098674	265099127	1.17e-05	dOCR	Tassel-enriched OCR
1	266418668	266419074	0.0314	LoOCR	Tassel-enriched OCR
1	266422596	266423060	0.00178	LoOCR	Tassel-enriched OCR
1	266423562	266423990	0.00607	LoOCR	Tassel-enriched OCR
1	266535115	266535830	0.000703	LoOCR	Ear-enriched OCR
1	267275644	267276226	0.0482	LoOCR	Ear-enriched OCR
1	268447703	268448704	3.21e-12	dOCR	Ear-enriched OCR
1	268596146	268596889	0.00776	LoOCR	Ear-enriched OCR
1	269047492	269048144	9.26e-08	LoOCR	Tassel-enriched OCR
1	269055962	269056636	3.13e-05	LoOCR	Tassel-enriched OCR
1	269322697	269323129	1.69e-08	LoOCR	Tassel-enriched OCR
1	269324829	269325189	0.00447	LoOCR	Tassel-enriched OCR
1	269772832	269773384	1.4e-08	LoOCR	Tassel-enriched OCR
1	270488367	270489938	1.1e-23	dOCR	Ear-enriched OCR
1	270494853	270495478	0.0383	dOCR	Ear-enriched OCR
1	270552829	270553722	4.13e-54	LoOCR	Ear-enriched OCR
1	270558039	270558623	0.00907	dOCR	Ear-enriched OCR
1	270564348	270564938	0.00357	dOCR	Ear-enriched OCR
1	271210216	271211244	0.00734	dOCR	Tassel-enriched OCR
1	271958470	271959078	6.03e-06	LoOCR	Tassel-enriched OCR
1	272676438	272677132	0.0423	dOCR	Ear-enriched OCR
1	272706688	272707450	0.00184	LoOCR	Ear-enriched OCR
1	273660501	273660820	0.026	LoOCR	Ear-enriched OCR
1	273661068	273662105	0.000894	LoOCR	Ear-enriched OCR
1	273663666	273663940	0.0184	LoOCR	Ear-enriched OCR
1	274276090	274277091	0.0153	dOCR	Ear-enriched OCR
1	274614517	274615022	0.0143	dOCR	Tassel-enriched OCR
1	275609737	275610678	0.0328	LoOCR	Tassel-enriched OCR
1	275713958	275714650	8.93e-05	dOCR	Tassel-enriched OCR
1	275938954	275939382	0.0195	LoOCR	Tassel-enriched OCR
1	276174825	276175566	0.00177	dOCR	Ear-enriched OCR
1	276418952	276419811	7.77e-06	dOCR	Ear-enriched OCR
1	276516237	276516564	0.0188	dOCR	Tassel-enriched OCR
1	276521871	276522272	5.81e-06	LoOCR	Tassel-enriched OCR
1	276531099	276531752	1.59e-05	dOCR	Tassel-enriched OCR
1	276803581	276804062	2.3e-05	LoOCR	Tassel-enriched OCR
1	277118986	277119772	0.00762	dOCR	Tassel-enriched OCR
1	277124190	277125335	2.41e-07	dOCR	Tassel-enriched OCR
1	277130120	277131014	0.000365	LoOCR	Tassel-enriched OCR
1	277204622	277205515	0.00184	dOCR	Tassel-enriched OCR
1	277641277	277641793	0.0203	LoOCR	Ear-enriched OCR
1	278033338	278034210	0.0228	dOCR	Ear-enriched OCR
1	278821315	278821685	0.00215	LoOCR	Tassel-enriched OCR
1	279275591	279275915	0.0097	LoOCR	Tassel-enriched OCR
1	279335589	279336222	0.0109	LoOCR	Tassel-enriched OCR
1	279592111	279592934	2.64e-17	LoOCR	Tassel-enriched OCR
1	279601127	279601813	9.13e-24	LoOCR	Tassel-enriched OCR
1	279603296	279603922	9.54e-18	LoOCR	Tassel-enriched OCR
1	279605095	279606003	7.2e-23	LoOCR	Tassel-enriched OCR
1	279978783	279979463	0.000559	LoOCR	Tassel-enriched OCR
1	280696230	280697329	2.7e-06	LoOCR	Tassel-enriched OCR
1	281621442	281622584	2.14e-06	LoOCR	Tassel-enriched OCR
1	283123964	283125456	8.29e-10	dOCR	Tassel-enriched OCR
1	283161821	283162274	0.0214	LoOCR	Tassel-enriched OCR
1	283164794	283165369	2.35e-06	dOCR	Tassel-enriched OCR
1	283191525	283192536	0.00096	dOCR	Tassel-enriched OCR
1	283196078	283196305	0.00314	LoOCR	Tassel-enriched OCR
1	283196503	283196852	0.00701	LoOCR	Tassel-enriched OCR
1	283197256	283197651	2.98e-07	LoOCR	Tassel-enriched OCR
1	283765549	283767368	0.000782	LoOCR	Ear-enriched OCR
1	284240826	284241846	0.00163	dOCR	Tassel-enriched OCR
1	284245037	284245478	2.72e-07	LoOCR	Tassel-enriched OCR
1	284694317	284694832	0.036	LoOCR	Tassel-enriched OCR
1	284697950	284698348	2.93e-05	LoOCR	Tassel-enriched OCR
1	285022026	285023068	0.0484	dOCR	Tassel-enriched OCR
1	285024934	285025559	6.05e-10	LoOCR	Tassel-enriched OCR
1	285036207	285037126	0.000114	LoOCR	Tassel-enriched OCR
1	285331098	285331821	0.025	dOCR	Tassel-enriched OCR
1	285696614	285697229	0.000112	LoOCR	Tassel-enriched OCR
1	285957694	285958105	0.0052	LoOCR	Tassel-enriched OCR
1	286080362	286080775	0.000182	LoOCR	Tassel-enriched OCR
1	286164102	286165269	0.00506	LoOCR	Tassel-enriched OCR
1	286727874	286728278	0.0407	LoOCR	Ear-enriched OCR
1	286736476	286736993	2.82e-08	dOCR	Tassel-enriched OCR
1	286738499	286739202	6.88e-13	LoOCR	Tassel-enriched OCR
1	286743881	286745005	8.08e-17	LoOCR	Tassel-enriched OCR
1	286745671	286746122	1.99e-06	dOCR	Tassel-enriched OCR
1	286751659	286752083	5.84e-09	dOCR	Tassel-enriched OCR
1	287600409	287601023	0.0449	dOCR	Tassel-enriched OCR
1	288701114	288702687	0.00787	LoOCR	Ear-enriched OCR
1	288724926	288725514	0.000539	LoOCR	Ear-enriched OCR
1	289129733	289130483	0.000523	LoOCR	Tassel-enriched OCR
1	289150285	289151108	0.00129	dOCR	Tassel-enriched OCR
1	290230991	290232124	0.000896	LoOCR	Ear-enriched OCR
1	290242440	290243358	0.000973	dOCR	Ear-enriched OCR
1	290437052	290438149	0.0012	LoOCR	Ear-enriched OCR
1	290915522	290916271	1.2e-06	LoOCR	Tassel-enriched OCR
1	291111419	291111825	2.97e-06	LoOCR	Tassel-enriched OCR
1	291163394	291164162	0.000518	dOCR	Tassel-enriched OCR
1	292483126	292484063	0.0384	LoOCR	Tassel-enriched OCR
1	292774151	292774718	0.000192	LoOCR	Tassel-enriched OCR
1	292926284	292926911	7.64e-05	dOCR	Ear-enriched OCR
1	292946532	292946986	0.0236	LoOCR	Tassel-enriched OCR
1	293193840	293194322	0.039	dOCR	Ear-enriched OCR
1	293921414	293922488	0.00144	LoOCR	Tassel-enriched OCR
1	294121996	294122850	0.00518	LoOCR	Tassel-enriched OCR
1	294147520	294148233	0.0347	LoOCR	Tassel-enriched OCR
1	294631299	294632054	3.48e-07	LoOCR	Tassel-enriched OCR
1	294634952	294635557	1.89e-05	LoOCR	Tassel-enriched OCR
1	294670409	294670758	0.0325	LoOCR	Tassel-enriched OCR
1	294729381	294729934	1.21e-05	LoOCR	Tassel-enriched OCR
1	294733012	294733538	0.0111	dOCR	Tassel-enriched OCR
1	294980692	294981464	0.0116	LoOCR	Tassel-enriched OCR
1	296040229	296041014	5.67e-06	LoOCR	Ear-enriched OCR
1	296071474	296072385	5.9e-05	LoOCR	Tassel-enriched OCR
1	297400807	297401876	0.0436	dOCR	Tassel-enriched OCR
1	297859553	297861565	0.0104	LoOCR	Tassel-enriched OCR
1	298693563	298694274	0.000315	LoOCR	Tassel-enriched OCR
1	298696283	298696750	2.49e-05	LoOCR	Tassel-enriched OCR
1	298699533	298700458	8.58e-22	LoOCR	Tassel-enriched OCR
1	299193633	299194013	0.0113	dOCR	Tassel-enriched OCR
1	299194679	299195594	0.0287	LoOCR	Tassel-enriched OCR
1	299455472	299456200	0.00177	LoOCR	Tassel-enriched OCR
1	299503746	299504448	0.0251	LoOCR	Tassel-enriched OCR
1	299505137	299506118	0.00613	LoOCR	Tassel-enriched OCR
1	299638812	299639736	0.0018	dOCR	Tassel-enriched OCR
1	300816286	300816841	0.000377	LoOCR	Ear-enriched OCR
1	301728124	301729706	1.15e-07	LoOCR	Tassel-enriched OCR
1	302144452	302145605	1.3e-05	LoOCR	Tassel-enriched OCR
1	302327315	302327977	0.0125	LoOCR	Tassel-enriched OCR
1	302526572	302527202	0.0012	LoOCR	Tassel-enriched OCR
1	302530031	302530899	2.04e-21	LoOCR	Tassel-enriched OCR
1	304523556	304524283	5.7e-05	LoOCR	Ear-enriched OCR
1	304525697	304526367	0.0096	LoOCR	Ear-enriched OCR
1	304811145	304812006	0.0111	LoOCR	Ear-enriched OCR
1	306417406	306418064	2.8e-16	LoOCR	Tassel-enriched OCR
2	176424	177059	0.00487	LoOCR	Tassel-enriched OCR
2	177927	178928	3.46e-05	LoOCR	Tassel-enriched OCR
2	482200	482918	0.000705	LoOCR	Tassel-enriched OCR
2	1545471	1546463	0.0338	LoOCR	Tassel-enriched OCR
2	2056472	2057213	0.0222	LoOCR	Tassel-enriched OCR
2	2057881	2058717	0.01	LoOCR	Tassel-enriched OCR
2	2076650	2077551	0.00014	dOCR	Tassel-enriched OCR
2	2242411	2243647	4.12e-06	dOCR	Ear-enriched OCR
2	2499080	2500982	0.00752	LoOCR	Tassel-enriched OCR
2	2687085	2687642	0.00145	LoOCR	Tassel-enriched OCR
2	3022826	3023666	0.000161	LoOCR	Tassel-enriched OCR
2	3065223	3066049	3.1e-05	LoOCR	Tassel-enriched OCR
2	3365147	3366003	0.00648	LoOCR	Ear-enriched OCR
2	3563287	3564126	0.00443	LoOCR	Tassel-enriched OCR
2	3597884	3598503	8.49e-09	LoOCR	Ear-enriched OCR
2	3602221	3602882	0.00602	LoOCR	Ear-enriched OCR
2	4625800	4626898	7.12e-10	LoOCR	Tassel-enriched OCR
2	5016660	5017509	0.0462	LoOCR	Tassel-enriched OCR
2	5232286	5233353	0.027	LoOCR	Tassel-enriched OCR
2	5495851	5497200	1.29e-05	dOCR	Tassel-enriched OCR
2	5798863	5799266	6.52e-07	LoOCR	Tassel-enriched OCR
2	6125140	6125549	0.0462	LoOCR	Ear-enriched OCR
2	6313328	6314483	0.0375	LoOCR	Tassel-enriched OCR
2	6888414	6889015	0.000465	LoOCR	Tassel-enriched OCR
2	6895165	6896093	0.01	LoOCR	Tassel-enriched OCR
2	6977546	6978390	0.037	dOCR	Tassel-enriched OCR
[truncated: 2,268 more rows]

## Sheet: Tabls S6
Table S6. Differential H3K4me3
[truncated: 339 more rows]

## Sheet: Table S7
Table S7. Differential H3K27me3
[truncated: 5,492 more rows]

[truncated: 10 more sheets: Table S8, Table S9, Table S10, Table S11, Table S12, Table S13, Table S14, Table S15, Table S16, Table S17]
